# Supplementary material for: Pyrazinyl and pyridinyl bis-azomethines formation: an experimental and computational study
Source: Sci Rep. 2023 Oct 13;13:17383. doi: 10.1038/s41598-023-44585-7 (PMC10575867; doi:10.1038/s41598-023-44585-7)
Supplement: Supplementary file 2 — Supplementary Information 2. [file 41598_2023_44585_MOESM2_ESM.txt]

SUPPORTING INFORMATION 2
Pyrazinyl and Pyridinyl Bis-Azomethines Formation: An Experimental and Computational Study
Radek Coufal1,2 and Jiri Vohlidal1
1 Department of Science and Research, Faculty of Health Studies, Technical University of Liberec, Studentska 1402/2, 461 17, Liberec 1, Czech Republic
2 Department of Physical and Macromolecular Chemistry, Faculty of Science, Charles University, Hlavova 8/2030, 128 40 Prague 2, Czech Republic

Content: Optimized Gaussian geometries

This file may be imported to a molecular modeling program fo visualization. One recommended program for visualization is Mercury.
The Cambridge Crystallographic Data Centre (CCDC) offers the Mercury program at: http://www.ccdc.cam.ac.uk/pages/Home.aspx.

@<TRIPOS>MOLECULE
 water 
     3      2      1
 SMALL
 NO_CHARGES
 ****
 ****
@<TRIPOS>ATOM
     1  O     0.0000     0.0000     0.0000  O.3   1 RES1    0.0000
     2  H     0.0000     0.0000     0.9591  H     1 RES1    0.0000
     3  H     0.9259     0.0000    -0.2502  H     1 RES1    0.0000
@<TRIPOS>BOND
     1      1      2      1
     2      1      3      1
@<TRIPOS>SUBSTRUCTURE
      1 RES1       1

@<TRIPOS>MOLECULE
 methanol 
     6      5      1
 SMALL
 NO_CHARGES
 ****
 ****
@<TRIPOS>ATOM
     1  C    -0.0048     0.0000    -0.0165  C.3   1 RES1    0.0000
     2  H     0.0206     0.0000     1.0723  H     1 RES1    0.0000
     3  O     1.3391     0.0000    -0.4578  O.3   1 RES1    0.0000
     4  H    -0.5462    -0.8915    -0.3494  H     1 RES1    0.0000
     5  H    -0.5462     0.8915    -0.3494  H     1 RES1    0.0000
     6  H     1.3507     0.0000    -1.4165  H     1 RES1    0.0000
@<TRIPOS>BOND
     1      1      2      1
     2      1      3      1
     3      1      4      1
     4      1      5      1
     5      3      6      1
@<TRIPOS>SUBSTRUCTURE
      1 RES1       1

@<TRIPOS>MOLECULE
 water dimer 
     6      4      1
 SMALL
 NO_CHARGES
 ****
 ****
@<TRIPOS>ATOM
     1  O     0.5181     0.3273     0.0011  O.3   1 RES1    0.0000
     2  O     0.0209    -0.0255     2.8197  O.3   1 RES1    0.0000
     3  H     0.3710    -0.5070    -0.4467  H     1 RES1    0.0000
     4  H     0.3384     0.1504     0.9336  H     1 RES1    0.0000
     5  H    -0.6897     0.5166     3.1706  H     1 RES1    0.0000
     6  H     0.7799     0.1434     3.3831  H     1 RES1    0.0000
@<TRIPOS>BOND
     1      1      3      1
     2      1      4      1
     3      2      5      1
     4      2      6      1
@<TRIPOS>SUBSTRUCTURE
      1 RES1       1

@<TRIPOS>MOLECULE
 water-methanol dimer 
     9      7      1
 SMALL
 USER_CHARGES
 ****
 ****
@<TRIPOS>ATOM
     1  O     1.9223    -0.1918     0.0827  O.3   1 RES1   -0.5646
     2  O    -0.7198     0.7270    -0.0686  O.3   1 RES1   -0.4062
     3  H     2.5543     0.2230    -0.5061  H     1 RES1    0.2561
     4  H     1.1284     0.3589     0.0405  H     1 RES1    0.3068
     5  H    -1.2656     1.3430     0.4238  H     1 RES1    0.2836
     6  C    -1.2945    -0.5745    -0.0099  C.3   1 RES1   -0.3550
     7  H    -2.2400    -0.6137    -0.5568  H     1 RES1    0.1444
     8  H    -0.5789    -1.2486    -0.4774  H     1 RES1    0.1793
     9  H    -1.4515    -0.8968     1.0225  H     1 RES1    0.1557
@<TRIPOS>BOND
     1      1      3      1
     2      1      4      1
     3      2      5      1
     4      2      6      1
     5      6      7      1
     6      6      8      1
     7      6      9      1
@<TRIPOS>SUBSTRUCTURE
      1 RES1       1

@<TRIPOS>MOLECULE
 hydrazine 
     6      5      1
 SMALL
 NO_CHARGES
 ****
 ****
@<TRIPOS>ATOM
     1  N     0.0001     0.0000    -0.0000  N.3   1 RES1    0.0000
     2  N    -0.0001    -0.0001     1.4232  N.3   1 RES1    0.0000
     3  H     0.9612    -0.0001     1.7389  H     1 RES1    0.0000
     4  H    -0.4683     0.8106     1.8153  H     1 RES1    0.0000
     5  H    -0.8231    -0.4964    -0.3157  H     1 RES1    0.0000
     6  H    -0.0174     0.9360    -0.3921  H     1 RES1    0.0000
@<TRIPOS>BOND
     1      1      2      1
     2      1      5      1
     3      1      6      1
     4      2      3      1
     5      2      4      1
@<TRIPOS>SUBSTRUCTURE
      1 RES1       1

@<TRIPOS>MOLECULE
 acetic acid 
     8      7      1
 SMALL
 NO_CHARGES
 ****
 ****
@<TRIPOS>ATOM
     1  O    -0.0300     0.0000    -0.1317  O.3   1 RES1    0.0000
     2  C     0.0596     0.0000     1.2150  C.2   1 RES1    0.0000
     3  O     1.1129     0.0000     1.7878  O.2   1 RES1    0.0000
     4  C    -1.2970     0.0000     1.8568  C.3   1 RES1    0.0000
     5  H    -1.1855     0.0000     2.9373  H     1 RES1    0.0000
     6  H    -1.8526     0.8806     1.5318  H     1 RES1    0.0000
     7  H    -1.8526    -0.8806     1.5318  H     1 RES1    0.0000
     8  H     0.8719     0.0000    -0.4795  H     1 RES1    0.0000
@<TRIPOS>BOND
     1      1      2      1
     2      1      8      1
     3      2      3      2
     4      2      4      1
     5      4      5      1
     6      4      6      1
     7      4      7      1
@<TRIPOS>SUBSTRUCTURE
      1 RES1       1

@<TRIPOS>MOLECULE
 Pyrazine-2-carbaldehyde 
    12     12      1
 SMALL
 NO_CHARGES
 ****
 ****
@<TRIPOS>ATOM
     1  C    -0.0003    -0.0023     0.0064  C.2   1 RES1    0.0000
     2  N     0.0070    -0.0075     1.3344  N.2   1 RES1    0.0000
     3  C     1.2064    -0.0094     1.9141  C.2   1 RES1    0.0000
     4  C     2.3910    -0.0060     1.1764  C.2   1 RES1    0.0000
     5  N     2.3827    -0.0008    -0.1529  N.2   1 RES1    0.0000
     6  C     1.1837     0.0011    -0.7312  C.2   1 RES1    0.0000
     7  C     1.2217    -0.0152     3.4081  C.2   1 RES1    0.0000
     8  O     2.2326    -0.0174     4.0559  O.2   1 RES1    0.0000
     9  H     3.3493    -0.0077     1.6842  H     1 RES1    0.0000
    10  H     1.1591     0.0053    -1.8158  H     1 RES1    0.0000
    11  H    -0.9657    -0.0007    -0.4877  H     1 RES1    0.0000
    12  H     0.2172    -0.0174     3.8680  H     1 RES1    0.0000
@<TRIPOS>BOND
     1      1      2      1
     2      1      6      1
     3      1     11      1
     4      2      3      1
     5      3      4      1
     6      3      7      1
     7      4      5      1
     8      4      9      1
     9      5      6      1
    10      6     10      1
    11      7      8      2
    12      7     12      1
@<TRIPOS>SUBSTRUCTURE
      1 RES1       1

@<TRIPOS>MOLECULE
 Pyridine-2-carbaldehyde 
    13     13      1
 SMALL
 NO_CHARGES
 ****
 ****
@<TRIPOS>ATOM
     1  H     0.1477     0.0000     0.1159  H     1 RES1    0.0000
     2  C     0.0765     0.0000     1.1987  C.2   1 RES1    0.0000
     3  N     1.2280     0.0000     1.8648  N.2   1 RES1    0.0000
     4  C     1.1647     0.0000     3.1972  C.2   1 RES1    0.0000
     5  C    -0.0244     0.0000     3.9219  C.2   1 RES1    0.0000
     6  C    -1.2179     0.0000     3.2150  C.2   1 RES1    0.0000
     7  C    -1.1675     0.0000     1.8256  C.2   1 RES1    0.0000
     8  C     2.4844     0.0000     3.9007  C.2   1 RES1    0.0000
     9  H     0.0156     0.0000     5.0042  H     1 RES1    0.0000
    10  H    -2.1692     0.0000     3.7335  H     1 RES1    0.0000
    11  H    -2.0728     0.0000     1.2317  H     1 RES1    0.0000
    12  O     2.5971     0.0000     5.0970  O.2   1 RES1    0.0000
    13  H     3.3554     0.0000     3.2212  H     1 RES1    0.0000
@<TRIPOS>BOND
     1      1      2      1
     2      2      3      1
     3      2      7      1
     4      3      4      1
     5      4      5      1
     6      4      8      1
     7      5      6      1
     8      5      9      1
     9      6      7      1
    10      6     10      1
    11      7     11      1
    12      8     12      2
    13      8     13      1
@<TRIPOS>SUBSTRUCTURE
      1 RES1       1

@<TRIPOS>MOLECULE
 pre-RC1 Pz 
    21     19      1
 SMALL
 NO_CHARGES
 ****
 ****
@<TRIPOS>ATOM
     1  N     0.0658    -0.6410     0.2281  N.2   1 RES1    0.0000
     2  C     0.1578    -0.2881     1.5097  C.2   1 RES1    0.0000
     3  C     1.3389     0.2132     2.0572  C.2   1 RES1    0.0000
     4  N     2.4368     0.3725     1.3243  N.2   1 RES1    0.0000
     5  C     2.3420     0.0230     0.0436  C.2   1 RES1    0.0000
     6  C     1.1637    -0.4828    -0.5033  C.2   1 RES1    0.0000
     7  C    -1.0644    -0.4627     2.3512  C.2   1 RES1    0.0000
     8  N    -2.3798     1.3942     0.9329  N.3   1 RES1    0.0000
     9  N    -2.9232     0.4438     0.0208  N.3   1 RES1    0.0000
    10  O    -1.0794    -0.1826     3.5270  O.2   1 RES1    0.0000
    11  O    -3.6432     1.0449     3.6318  O.3   1 RES1    0.0000
    12  H     1.3769     0.4867     3.1056  H     1 RES1    0.0000
    13  H     3.2284     0.1458    -0.5697  H     1 RES1    0.0000
    14  H     1.1117    -0.7638    -1.5498  H     1 RES1    0.0000
    15  H    -3.0337     1.5168     1.7022  H     1 RES1    0.0000
    16  H    -2.8524     0.5560     3.9002  H     1 RES1    0.0000
    17  H    -4.3843     0.6085     4.0548  H     1 RES1    0.0000
    18  H    -1.9293    -0.8990     1.8296  H     1 RES1    0.0000
    19  H    -2.1902     2.2934     0.5013  H     1 RES1    0.0000
    20  H    -3.5449     0.8695    -0.6592  H     1 RES1    0.0000
    21  H    -2.1519    -0.0028    -0.4651  H     1 RES1    0.0000
@<TRIPOS>BOND
     1      1      2      1
     2      1      6      1
     3      2      3      1
     4      2      7      1
     5      3      4      1
     6      3     12      1
     7      4      5      1
     8      5      6      1
     9      5     13      1
    10      6     14      1
    11      7     10      2
    12      7     18      1
    13      8      9      1
    14      8     15      1
    15      8     19      1
    16      9     20      1
    17      9     21      1
    18     11     16      1
    19     11     17      1
@<TRIPOS>SUBSTRUCTURE
      1 RES1       1

@<TRIPOS>MOLECULE
 pre-RC1 Py 
    22     20      1
 SMALL
 NO_CHARGES
 ****
 ****
@<TRIPOS>ATOM
     1  N    -0.0162    -0.6123     0.1713  N.2   1 RES1    0.0000
     2  C     0.1036    -0.3807     1.4806  C.2   1 RES1    0.0000
     3  C     1.3035    -0.0485     2.1022  C.2   1 RES1    0.0000
     4  C     2.4422     0.0529     1.3162  C.2   1 RES1    0.0000
     5  C     2.3318    -0.1835    -0.0489  C.2   1 RES1    0.0000
     6  C     1.0835    -0.5120    -0.5714  C.2   1 RES1    0.0000
     7  C    -1.1516    -0.5090     2.2835  C.2   1 RES1    0.0000
     8  N    -2.2758     1.5914     1.0370  N.3   1 RES1    0.0000
     9  N    -2.8710     0.7796     0.0288  N.3   1 RES1    0.0000
    10  O    -1.1762    -0.3321     3.4799  O.2   1 RES1    0.0000
    11  O    -3.6387     1.0939     3.6766  O.3   1 RES1    0.0000
    12  H     1.3126     0.1218     3.1714  H     1 RES1    0.0000
    13  H     3.1924    -0.1176    -0.7025  H     1 RES1    0.0000
    14  H     0.9656    -0.7038    -1.6333  H     1 RES1    0.0000
    15  H    -2.9425     1.7135     1.7949  H     1 RES1    0.0000
    16  H    -2.8788     0.5268     3.8729  H     1 RES1    0.0000
    17  H    -4.4132     0.6022     3.9544  H     1 RES1    0.0000
    18  H    -2.0391    -0.8145     1.7097  H     1 RES1    0.0000
    19  H    -1.9792     2.4986     0.6916  H     1 RES1    0.0000
    20  H    -3.4072     1.3224    -0.6405  H     1 RES1    0.0000
    21  H    -2.1259     0.2886    -0.4564  H     1 RES1    0.0000
    22  H     3.3981     0.3102     1.7569  H     1 RES1    0.0000
@<TRIPOS>BOND
     1      1      2      1
     2      1      6      1
     3      2      3      1
     4      2      7      1
     5      3      4      1
     6      3     12      1
     7      4      5      1
     8      4     22      1
     9      5      6      1
    10      5     13      1
    11      6     14      1
    12      7     10      2
    13      7     18      1
    14      8      9      1
    15      8     15      1
    16      8     19      1
    17      9     20      1
    18      9     21      1
    19     11     16      1
    20     11     17      1
@<TRIPOS>SUBSTRUCTURE
      1 RES1       1

@<TRIPOS>MOLECULE
 TS1 Pz 
    21     21      1
 SMALL
 NO_CHARGES
 ****
 ****
@<TRIPOS>ATOM
     1  C     0.0000    -0.0000    -0.0000  C.2   1 RES1    0.0000
     2  C     0.0000     0.0000     1.3983  C.2   1 RES1    0.0000
     3  N     1.1300     0.0000     2.0965  N.2   1 RES1    0.0000
     4  C     2.2635     0.0162     1.3958  C.2   1 RES1    0.0000
     5  C     2.2689     0.0402     0.0073  C.2   1 RES1    0.0000
     6  N     1.1348     0.0279    -0.6949  N.2   1 RES1    0.0000
     7  C    -1.3214    -0.0252    -0.7484  C.3   1 RES1    0.0000
     8  O    -2.3116     0.5396    -0.0492  O.3   1 RES1    0.0000
     9  N    -1.1446     0.7439    -2.0815  N.4   1 RES1    0.0000
    10  N    -0.5176    -0.0314    -3.0999  N.3   1 RES1    0.0000
    11  O    -3.5824     1.1529    -1.9546  O.3   1 RES1    0.0000
    12  H    -0.9423     0.0142     1.9321  H     1 RES1    0.0000
    13  H     3.1929     0.0169     1.9548  H     1 RES1    0.0000
    14  H     3.1990     0.0714    -0.5496  H     1 RES1    0.0000
    15  H    -2.2373     0.9511    -2.3196  H     1 RES1    0.0000
    16  H    -3.1716     0.8353    -0.9035  H     1 RES1    0.0000
    17  H    -4.3022     0.6016    -2.2660  H     1 RES1    0.0000
    18  H    -1.5175    -1.0484    -1.1167  H     1 RES1    0.0000
    19  H    -0.6597     1.6222    -1.8777  H     1 RES1    0.0000
    20  H    -0.6026     0.4708    -3.9775  H     1 RES1    0.0000
    21  H     0.4637    -0.1238    -2.8477  H     1 RES1    0.0000
@<TRIPOS>BOND
     1      1      2      1
     2      1      6      1
     3      1      7      1
     4      2      3      1
     5      2     12      1
     6      3      4      1
     7      4      5      1
     8      4     13      1
     9      5      6      1
    10      5     14      1
    11      7      8      1
    12      7      9      1
    13      7     18      1
    14      8     16      1
    15      9     10      1
    16      9     15      1
    17      9     19      1
    18     10     20      1
    19     10     21      1
    20     11     16      1
    21     11     17      1
@<TRIPOS>SUBSTRUCTURE
      1 RES1       1

@<TRIPOS>MOLECULE
 TS1 Py 
    22     22      1
 SMALL
 NO_CHARGES
 ****
 ****
@<TRIPOS>ATOM
     1  C    -0.0000    -0.0000     0.0000  C.2   1 RES1    0.0000
     2  C     0.0000    -0.0000     1.3921  C.2   1 RES1    0.0000
     3  C     1.2219    -0.0000     2.0488  C.2   1 RES1    0.0000
     4  C     2.3921     0.0127     1.2972  C.2   1 RES1    0.0000
     5  C     2.2867     0.0317    -0.0871  C.2   1 RES1    0.0000
     6  N     1.1176     0.0222    -0.7310  N.2   1 RES1    0.0000
     7  C    -1.3288    -0.0303    -0.7412  C.3   1 RES1    0.0000
     8  O    -2.3400     0.4558    -0.0120  O.3   1 RES1    0.0000
     9  N    -1.1871     0.8195    -2.0307  N.4   1 RES1    0.0000
    10  N    -0.5607     0.1136    -3.1000  N.3   1 RES1    0.0000
    11  O    -3.6408     1.1599    -1.8656  O.3   1 RES1    0.0000
    12  H    -0.9499     0.0173     1.9095  H     1 RES1    0.0000
    13  H     3.3667     0.0160     1.7684  H     1 RES1    0.0000
    14  H     3.1761     0.0566    -0.7086  H     1 RES1    0.0000
    15  H    -2.2776     1.0189    -2.2482  H     1 RES1    0.0000
    16  H    -3.2039     0.7801    -0.8375  H     1 RES1    0.0000
    17  H    -4.3417     0.6040    -2.2096  H     1 RES1    0.0000
    18  H    -1.4886    -1.0372    -1.1667  H     1 RES1    0.0000
    19  H    -0.7101     1.6901    -1.7811  H     1 RES1    0.0000
    20  H    -0.6224     0.6873    -3.9348  H     1 RES1    0.0000
    21  H     0.4147    -0.0132    -2.8366  H     1 RES1    0.0000
    22  H     1.2635    -0.0023     3.1319  H     1 RES1    0.0000
@<TRIPOS>BOND
     1      1      2      1
     2      1      6      1
     3      1      7      1
     4      2      3      1
     5      2     12      1
     6      3      4      1
     7      3     22      1
     8      4      5      1
     9      4     13      1
    10      5      6      1
    11      5     14      1
    12      7      8      1
    13      7      9      1
    14      7     18      1
    15      8     16      1
    16      9     10      1
    17      9     15      1
    18      9     19      1
    19     10     20      1
    20     10     21      1
    21     11     16      1
    22     11     17      1
@<TRIPOS>SUBSTRUCTURE
      1 RES1       1

@<TRIPOS>MOLECULE
 post-RC1 Pz 
    21     20      1
 SMALL
 NO_CHARGES
 ****
 ****
@<TRIPOS>ATOM
     1  N     0.0777     0.3083    -0.0329  N.2   1 RES1    0.0000
     2  C     0.0248     0.1028     1.2777  C.2   1 RES1    0.0000
     3  C     1.1700    -0.2431     2.0053  C.2   1 RES1    0.0000
     4  N     2.3536    -0.3924     1.4275  N.2   1 RES1    0.0000
     5  C     2.3989    -0.1878     0.1097  C.2   1 RES1    0.0000
     6  C     1.2699     0.1632    -0.6158  C.2   1 RES1    0.0000
     7  C    -1.3102     0.2709     1.9872  C.3   1 RES1    0.0000
     8  N    -2.3612     0.8176     1.1311  N.3   1 RES1    0.0000
     9  N    -2.7847    -0.1635     0.1876  N.3   1 RES1    0.0000
    10  O    -1.0718     1.1164     3.0736  O.3   1 RES1    0.0000
    11  O    -3.8209     1.0991     3.5319  O.3   1 RES1    0.0000
    12  H     1.1098    -0.3832     3.0790  H     1 RES1    0.0000
    13  H     3.3605    -0.3054    -0.3777  H     1 RES1    0.0000
    14  H     1.3223     0.3331    -1.6857  H     1 RES1    0.0000
    15  H    -3.6549     1.0569     2.5713  H     1 RES1    0.0000
    16  H    -1.8864     1.1544     3.5998  H     1 RES1    0.0000
    17  H    -4.5257     0.4794     3.7271  H     1 RES1    0.0000
    18  H    -1.6760    -0.7146     2.3027  H     1 RES1    0.0000
    19  H    -1.9897     1.6455     0.6652  H     1 RES1    0.0000
    20  H    -3.7178     0.0782    -0.1223  H     1 RES1    0.0000
    21  H    -2.1560    -0.1729    -0.6116  H     1 RES1    0.0000
@<TRIPOS>BOND
     1      1      2      1
     2      1      6      1
     3      2      3      1
     4      2      7      1
     5      3      4      1
     6      3     12      1
     7      4      5      1
     8      5      6      1
     9      5     13      1
    10      6     14      1
    11      7      8      1
    12      7     10      1
    13      7     18      1
    14      8      9      1
    15      8     19      1
    16      9     20      1
    17      9     21      1
    18     10     16      1
    19     11     15      1
    20     11     17      1
@<TRIPOS>SUBSTRUCTURE
      1 RES1       1

@<TRIPOS>MOLECULE
 post-RC1 Py 
    22     21      1
 SMALL
 NO_CHARGES
 ****
 ****
@<TRIPOS>ATOM
     1  C     0.0002    -0.0004     0.0003  C.2   1 RES1    0.0000
     2  N     0.0002    -0.0006     1.3360  N.2   1 RES1    0.0000
     3  C     1.1757    -0.0009     1.9625  C.2   1 RES1    0.0000
     4  C     2.3953     0.0056     1.2844  C.2   1 RES1    0.0000
     5  C     2.3829     0.0036    -0.1008  C.2   1 RES1    0.0000
     6  C     1.1585    -0.0010    -0.7626  C.2   1 RES1    0.0000
     7  C     1.1538    -0.0078     3.4859  C.3   1 RES1    0.0000
     8  O     2.1226     0.9082     3.9076  O.3   1 RES1    0.0000
     9  N    -0.1525     0.3267     4.0539  N.3   1 RES1    0.0000
    10  N    -1.0419    -0.7821     3.9296  N.3   1 RES1    0.0000
    11  O     1.1941     0.5050     6.5195  O.3   1 RES1    0.0000
    12  H     3.3174     0.0337     1.8500  H     1 RES1    0.0000
    13  H     1.1001    -0.0002    -1.8435  H     1 RES1    0.0000
    14  H    -0.9748     0.0032    -0.4766  H     1 RES1    0.0000
    15  H     0.4610     0.4649     5.8746  H     1 RES1    0.0000
    16  H     2.1826     0.8456     4.8737  H     1 RES1    0.0000
    17  H     1.0954    -0.2503     7.1017  H     1 RES1    0.0000
    18  H     1.3681    -1.0238     3.8418  H     1 RES1    0.0000
    19  H    -0.5107     1.1429     3.5581  H     1 RES1    0.0000
    20  H    -1.7938    -0.6561     4.5962  H     1 RES1    0.0000
    21  H    -1.4254    -0.8095     2.9876  H     1 RES1    0.0000
    22  H     3.3117     0.0128    -0.6591  H     1 RES1    0.0000
@<TRIPOS>BOND
     1      1      2      1
     2      1      6      1
     3      1     14      1
     4      2      3      1
     5      3      4      1
     6      3      7      1
     7      4      5      1
     8      4     12      1
     9      5      6      1
    10      5     22      1
    11      6     13      1
    12      7      8      1
    13      7      9      1
    14      7     18      1
    15      8     16      1
    16      9     10      1
    17      9     19      1
    18     10     20      1
    19     10     21      1
    20     11     15      1
    21     11     17      1
@<TRIPOS>SUBSTRUCTURE
      1 RES1       1

@<TRIPOS>MOLECULE
 H1a Pz 
    18     18      1
 SMALL
 NO_CHARGES
 ****
 ****
@<TRIPOS>ATOM
     1  N     0.0003    -0.0012    -0.0004  N.2   1 RES1    0.0000
     2  C     0.0004    -0.0003     1.3332  C.2   1 RES1    0.0000
     3  C     1.1794    -0.0002     2.0654  C.2   1 RES1    0.0000
     4  N     2.3745    -0.0055     1.4726  N.2   1 RES1    0.0000
     5  C     2.3817    -0.0113     0.1440  C.2   1 RES1    0.0000
     6  C     1.1892    -0.0057    -0.5890  C.2   1 RES1    0.0000
     7  C     3.7313    -0.0234    -0.5581  C.3   1 RES1    0.0000
     8  O     3.6346     0.9137    -1.6044  O.3   1 RES1    0.0000
     9  N     4.8525     0.3005     0.2946  N.3   1 RES1    0.0000
    10  N     5.2000    -0.8128     1.1068  N.3   1 RES1    0.0000
    11  H     1.2162     0.0101    -1.6728  H     1 RES1    0.0000
    12  H    -0.9640     0.0026     1.8294  H     1 RES1    0.0000
    13  H     1.1643     0.0068     3.1499  H     1 RES1    0.0000
    14  H     4.5106     0.9790    -1.9985  H     1 RES1    0.0000
    15  H     3.9265    -1.0343    -0.9351  H     1 RES1    0.0000
    16  H     4.6111     1.1128     0.8603  H     1 RES1    0.0000
    17  H     6.1814    -0.7393     1.3422  H     1 RES1    0.0000
    18  H     4.6407    -0.8264     1.9556  H     1 RES1    0.0000
@<TRIPOS>BOND
     1      1      2      1
     2      1      6      1
     3      2      3      1
     4      2     12      1
     5      3      4      1
     6      3     13      1
     7      4      5      1
     8      5      6      1
     9      5      7      1
    10      6     11      1
    11      7      8      1
    12      7      9      1
    13      7     15      1
    14      8     14      1
    15      9     10      1
    16      9     16      1
    17     10     17      1
    18     10     18      1
@<TRIPOS>SUBSTRUCTURE
      1 RES1       1

@<TRIPOS>MOLECULE
 H1a Py 
    19     19      1
 SMALL
 NO_CHARGES
 ****
 ****
@<TRIPOS>ATOM
     1  C    -0.0046     0.0101    -0.0241  C.2   1 RES1    0.0000
     2  C    -0.0074    -0.0295     1.3631  C.2   1 RES1    0.0000
     3  N     1.1054    -0.0427     2.1005  N.2   1 RES1    0.0000
     4  C     2.2769    -0.0179     1.4659  C.2   1 RES1    0.0000
     5  C     2.3850     0.0270     0.0753  C.2   1 RES1    0.0000
     6  C     1.2225     0.0414    -0.6790  C.2   1 RES1    0.0000
     7  C     3.5239    -0.0542     2.3397  C.3   1 RES1    0.0000
     8  N     3.3032     0.3347     3.7156  N.3   1 RES1    0.0000
     9  N     2.7460    -0.7437     4.4570  N.3   1 RES1    0.0000
    10  O     4.4617     0.8111     1.7406  O.3   1 RES1    0.0000
    11  H     3.3649     0.0684    -0.3818  H     1 RES1    0.0000
    12  H    -0.9383     0.0208    -0.5717  H     1 RES1    0.0000
    13  H    -0.9436    -0.0488     1.9121  H     1 RES1    0.0000
    14  H     5.1973     0.8814     2.3572  H     1 RES1    0.0000
    15  H     3.8973    -1.0844     2.3810  H     1 RES1    0.0000
    16  H     2.6863     1.1455     3.7285  H     1 RES1    0.0000
    17  H     2.9736    -0.6054     5.4333  H     1 RES1    0.0000
    18  H     1.7366    -0.7724     4.3359  H     1 RES1    0.0000
    19  H     1.2696     0.0817    -1.7611  H     1 RES1    0.0000
@<TRIPOS>BOND
     1      1      2      1
     2      1      6      1
     3      1     12      1
     4      2      3      1
     5      2     13      1
     6      3      4      1
     7      4      5      1
     8      4      7      1
     9      5      6      1
    10      5     11      1
    11      6     19      1
    12      7      8      1
    13      7     10      1
    14      7     15      1
    15      8      9      1
    16      8     16      1
    17      9     17      1
    18      9     18      1
    19     10     14      1
@<TRIPOS>SUBSTRUCTURE
      1 RES1       1

@<TRIPOS>MOLECULE
 H1b Pz 
    18     18      1
 SMALL
 NO_CHARGES
 ****
 ****
@<TRIPOS>ATOM
     1  C     0.0030    -0.0066    -0.0019  C.2   1 RES1    0.0000
     2  C    -0.0017     0.0086     1.3930  C.2   1 RES1    0.0000
     3  N     1.1299     0.0155     2.0931  N.2   1 RES1    0.0000
     4  C     2.2617     0.0133     1.3937  C.2   1 RES1    0.0000
     5  C     2.2666     0.0029     0.0025  C.2   1 RES1    0.0000
     6  N     1.1367    -0.0105    -0.6991  N.2   1 RES1    0.0000
     7  C    -1.2674    -0.0132    -0.8137  C.3   1 RES1    0.0000
     8  O    -2.3734     0.0245     0.0360  O.3   1 RES1    0.0000
     9  N    -1.2632     1.1578    -1.6819  N.3   1 RES1    0.0000
    10  N    -2.4041     1.0960    -2.5286  N.3   1 RES1    0.0000
    11  H    -0.9388     0.0160     1.9350  H     1 RES1    0.0000
    12  H     3.1913     0.0194     1.9528  H     1 RES1    0.0000
    13  H     3.1976     0.0034    -0.5542  H     1 RES1    0.0000
    14  H    -3.1241     0.2510    -0.5276  H     1 RES1    0.0000
    15  H    -1.2920    -0.9409    -1.4129  H     1 RES1    0.0000
    16  H    -0.3889     1.1759    -2.2012  H     1 RES1    0.0000
    17  H    -2.6908     2.0402    -2.7535  H     1 RES1    0.0000
    18  H    -2.2190     0.5925    -3.3934  H     1 RES1    0.0000
@<TRIPOS>BOND
     1      1      2      1
     2      1      6      1
     3      1      7      1
     4      2      3      1
     5      2     11      1
     6      3      4      1
     7      4      5      1
     8      4     12      1
     9      5      6      1
    10      5     13      1
    11      7      8      1
    12      7      9      1
    13      7     15      1
    14      8     14      1
    15      9     10      1
    16      9     16      1
    17     10     17      1
    18     10     18      1
@<TRIPOS>SUBSTRUCTURE
      1 RES1       1

@<TRIPOS>MOLECULE
 H1b Py 
    19     19      1
 SMALL
 NO_CHARGES
 ****
 ****
@<TRIPOS>ATOM
     1  C    -0.0032    -0.0018     0.0030  C.2   1 RES1    0.0000
     2  C     0.0024    -0.0098     1.3917  C.2   1 RES1    0.0000
     3  C     1.2196    -0.0060     2.0613  C.2   1 RES1    0.0000
     4  C     2.3871     0.0072     1.3061  C.2   1 RES1    0.0000
     5  N     2.3967     0.0096    -0.0255  N.2   1 RES1    0.0000
     6  C     1.2211     0.0061    -0.6564  C.2   1 RES1    0.0000
     7  C     1.3134     0.0135    -2.1638  C.3   1 RES1    0.0000
     8  N     2.0626     1.1942    -2.5739  N.3   1 RES1    0.0000
     9  N     2.2743     1.1303    -3.9796  N.3   1 RES1    0.0000
    10  O     0.0355     0.0392    -2.7270  O.3   1 RES1    0.0000
    11  H    -0.9175     0.0025    -0.5741  H     1 RES1    0.0000
    12  H     1.2701    -0.0119     3.1427  H     1 RES1    0.0000
    13  H     3.3581     0.0135     1.7915  H     1 RES1    0.0000
    14  H     0.1691     0.2727    -3.6541  H     1 RES1    0.0000
    15  H     1.8370    -0.9056    -2.4820  H     1 RES1    0.0000
    16  H     2.9318     1.2214    -2.0464  H     1 RES1    0.0000
    17  H     2.3379     2.0742    -4.3390  H     1 RES1    0.0000
    18  H     3.1270     0.6290    -4.2198  H     1 RES1    0.0000
    19  H    -0.9303    -0.0173     1.9437  H     1 RES1    0.0000
@<TRIPOS>BOND
     1      1      2      1
     2      1      6      1
     3      1     11      1
     4      2      3      1
     5      2     19      1
     6      3      4      1
     7      3     12      1
     8      4      5      1
     9      4     13      1
    10      5      6      1
    11      6      7      1
    12      7      8      1
    13      7     10      1
    14      7     15      1
    15      8      9      1
    16      8     16      1
    17      9     17      1
    18      9     18      1
    19     10     14      1
@<TRIPOS>SUBSTRUCTURE
      1 RES1       1

@<TRIPOS>MOLECULE
 H1c Pz 
    18     18      1
 SMALL
 NO_CHARGES
 ****
 ****
@<TRIPOS>ATOM
     1  C    -0.0048    -0.0899     0.0265  C.2   1 RES1    0.0000
     2  N     0.0211    -0.0608     1.3594  N.2   1 RES1    0.0000
     3  C     1.2099     0.0391     1.9396  C.2   1 RES1    0.0000
     4  C     2.3839     0.1068     1.1811  C.2   1 RES1    0.0000
     5  N     2.3624     0.0821    -0.1451  N.2   1 RES1    0.0000
     6  C     1.1627    -0.0162    -0.7203  C.2   1 RES1    0.0000
     7  C     1.2422     0.0875     3.4584  C.3   1 RES1    0.0000
     8  O    -0.0297    -0.1774     4.0012  O.3   1 RES1    0.0000
     9  N     2.2378    -0.8394     3.9324  N.3   1 RES1    0.0000
    10  N     2.4010    -0.6802     5.3351  N.3   1 RES1    0.0000
    11  H     3.3470     0.1742     1.6741  H     1 RES1    0.0000
    12  H     1.1328    -0.0373    -1.8041  H     1 RES1    0.0000
    13  H    -0.9750    -0.1734    -0.4502  H     1 RES1    0.0000
    14  H    -0.6579    -0.2227     3.2668  H     1 RES1    0.0000
    15  H     1.5685     1.0792     3.7901  H     1 RES1    0.0000
    16  H     1.9281    -1.7827     3.6957  H     1 RES1    0.0000
    17  H     1.6351    -1.1099     5.8480  H     1 RES1    0.0000
    18  H     3.2749    -1.1120     5.6061  H     1 RES1    0.0000
@<TRIPOS>BOND
     1      1      2      1
     2      1      6      1
     3      1     13      1
     4      2      3      1
     5      3      4      1
     6      3      7      1
     7      4      5      1
     8      4     11      1
     9      5      6      1
    10      6     12      1
    11      7      8      1
    12      7      9      1
    13      7     15      1
    14      8     14      1
    15      9     10      1
    16      9     16      1
    17     10     17      1
    18     10     18      1
@<TRIPOS>SUBSTRUCTURE
      1 RES1       1

@<TRIPOS>MOLECULE
 H1c Py 
    19     19      1
 SMALL
 NO_CHARGES
 ****
 ****
@<TRIPOS>ATOM
     1  C    -0.0017    -0.0958     0.0309  C.2   1 RES1    0.0000
     2  N     0.0253    -0.0572     1.3649  N.2   1 RES1    0.0000
     3  C     1.2042     0.0369     1.9723  C.2   1 RES1    0.0000
     4  C     2.4122     0.0930     1.2771  C.2   1 RES1    0.0000
     5  C     2.3762     0.0548    -0.1076  C.2   1 RES1    0.0000
     6  C     1.1440    -0.0408    -0.7491  C.2   1 RES1    0.0000
     7  C     1.1734     0.0952     3.4940  C.3   1 RES1    0.0000
     8  O    -0.1226    -0.1520     3.9842  O.3   1 RES1    0.0000
     9  N     2.1362    -0.8407     4.0206  N.3   1 RES1    0.0000
    10  N     2.2160    -0.6841     5.4321  N.3   1 RES1    0.0000
    11  H     3.3411     0.1539     1.8291  H     1 RES1    0.0000
    12  H     1.0707    -0.0738    -1.8285  H     1 RES1    0.0000
    13  H    -0.9827    -0.1742    -0.4260  H     1 RES1    0.0000
    14  H    -0.7094    -0.2030     3.2149  H     1 RES1    0.0000
    15  H     1.4966     1.0856     3.8328  H     1 RES1    0.0000
    16  H     1.8255    -1.7797     3.7676  H     1 RES1    0.0000
    17  H     1.4052    -1.0895     5.8938  H     1 RES1    0.0000
    18  H     3.0561    -1.1449     5.7570  H     1 RES1    0.0000
    19  H     3.2940     0.0969    -0.6823  H     1 RES1    0.0000
@<TRIPOS>BOND
     1      1      2      1
     2      1      6      1
     3      1     13      1
     4      2      3      1
     5      3      4      1
     6      3      7      1
     7      4      5      1
     8      4     11      1
     9      5      6      1
    10      5     19      1
    11      6     12      1
    12      7      8      1
    13      7      9      1
    14      7     15      1
    15      8     14      1
    16      9     10      1
    17      9     16      1
    18     10     17      1
    19     10     18      1
@<TRIPOS>SUBSTRUCTURE
      1 RES1       1

@<TRIPOS>MOLECULE
 pre-RC2 Pz 
    21     20      1
 SMALL
 NO_CHARGES
 ****
 ****
@<TRIPOS>ATOM
     1  N     0.2668    -0.3560    -0.0090  N.2   1 RES1    0.0000
     2  C     0.1462     0.0657     1.2440  C.2   1 RES1    0.0000
     3  C     1.2088     0.6947     1.9014  C.2   1 RES1    0.0000
     4  N     2.3762     0.9009     1.3043  N.2   1 RES1    0.0000
     5  C     2.4880     0.4739     0.0460  C.2   1 RES1    0.0000
     6  C     1.4388    -0.1547    -0.6108  C.2   1 RES1    0.0000
     7  C    -1.2042    -0.1387     1.9146  C.3   1 RES1    0.0000
     8  N    -1.0110    -0.5484     3.2724  N.3   1 RES1    0.0000
     9  N    -2.2109    -0.4411     4.0281  N.3   1 RES1    0.0000
    10  O    -1.9784    -1.0602     1.1524  O.3   1 RES1    0.0000
    11  O    -2.4157    -3.1638     2.8983  O.3   1 RES1    0.0000
    12  H     1.0961     1.0216     2.9282  H     1 RES1    0.0000
    13  H     3.4383     0.6363    -0.4504  H     1 RES1    0.0000
    14  H     1.5397    -0.5019    -1.6329  H     1 RES1    0.0000
    15  H    -1.5572    -1.1327     0.2822  H     1 RES1    0.0000
    16  H    -1.7432     0.8131     1.9550  H     1 RES1    0.0000
    17  H    -0.6343    -1.4958     3.3002  H     1 RES1    0.0000
    18  H    -2.7097    -1.3281     4.0155  H     1 RES1    0.0000
    19  H    -1.9525    -0.2283     4.9838  H     1 RES1    0.0000
    20  H    -2.3997    -2.5913     2.1138  H     1 RES1    0.0000
    21  H    -2.9698    -3.9153     2.6827  H     1 RES1    0.0000
@<TRIPOS>BOND
     1      1      2      1
     2      1      6      1
     3      2      3      1
     4      2      7      1
     5      3      4      1
     6      3     12      1
     7      4      5      1
     8      5      6      1
     9      5     13      1
    10      6     14      1
    11      7      8      1
    12      7     10      1
    13      7     16      1
    14      8      9      1
    15      8     17      1
    16      9     18      1
    17      9     19      1
    18     10     15      1
    19     11     20      1
    20     11     21      1
@<TRIPOS>SUBSTRUCTURE
      1 RES1       1

@<TRIPOS>MOLECULE
 pre-RC2´ Pz 
    24     23      1
 SMALL
 NO_CHARGES
 ****
 ****
@<TRIPOS>ATOM
     1  C     0.1336    -0.1438    -0.0014  C.2   1 RES1    0.0000
     2  C     0.1415    -0.3936     1.3665  C.2   1 RES1    0.0000
     3  N     1.2652    -0.3346     2.0773  N.2   1 RES1    0.0000
     4  C     2.3796    -0.0155     1.4231  C.2   1 RES1    0.0000
     5  C     2.3644     0.2460     0.0504  C.2   1 RES1    0.0000
     6  N     1.2441     0.1754    -0.6629  N.2   1 RES1    0.0000
     7  C     3.6414     0.0586     2.2665  C.3   1 RES1    0.0000
     8  O     3.5593    -0.9076     3.3195  O.3   1 RES1    0.0000
     9  N     4.8017    -0.1555     1.4686  N.3   1 RES1    0.0000
    10  N     5.9764     0.1117     2.2226  N.3   1 RES1    0.0000
    11  O     3.6802    -2.9473     1.3222  O.3   1 RES1    0.0000
    12  C     2.4892    -3.4390     0.7390  C.3   1 RES1    0.0000
    13  H     3.2801     0.5068    -0.4658  H     1 RES1    0.0000
    14  H    -0.7860    -0.2039    -0.5733  H     1 RES1    0.0000
    15  H    -0.7697    -0.6497     1.8962  H     1 RES1    0.0000
    16  H     2.6839    -0.8202     3.7188  H     1 RES1    0.0000
    17  H     3.7313     1.0560     2.7100  H     1 RES1    0.0000
    18  H     4.7801    -1.1046     1.0934  H     1 RES1    0.0000
    19  H     6.2373    -0.6898     2.7911  H     1 RES1    0.0000
    20  H     6.7266     0.3126     1.5737  H     1 RES1    0.0000
    21  H     3.4858    -2.5405     2.1780  H     1 RES1    0.0000
    22  H     1.8074    -2.6287     0.4548  H     1 RES1    0.0000
    23  H     2.7701    -3.9821    -0.1627  H     1 RES1    0.0000
    24  H     1.9626    -4.1270     1.4076  H     1 RES1    0.0000
@<TRIPOS>BOND
     1      1      2      1
     2      1      6      1
     3      1     14      1
     4      2      3      1
     5      2     15      1
     6      3      4      1
     7      4      5      1
     8      4      7      1
     9      5      6      1
    10      5     13      1
    11      7      8      1
    12      7      9      1
    13      7     17      1
    14      8     16      1
    15      9     10      1
    16      9     18      1
    17     10     19      1
    18     10     20      1
    19     11     12      1
    20     11     21      1
    21     12     22      1
    22     12     23      1
    23     12     24      1
@<TRIPOS>SUBSTRUCTURE
      1 RES1       1

@<TRIPOS>MOLECULE
 pre-RC2a Pz 
    26     25      1
 SMALL
 NO_CHARGES
 ****
 ****
@<TRIPOS>ATOM
     1  C    -0.0089     0.1393    -0.1179  C.2   1 RES1    0.0000
     2  C    -0.1645     0.4099     1.2439  C.2   1 RES1    0.0000
     3  N     0.8621     0.4123     2.0866  N.2   1 RES1    0.0000
     4  C     2.0543     0.1439     1.5586  C.2   1 RES1    0.0000
     5  C     2.2137    -0.1238     0.2028  C.2   1 RES1    0.0000
     6  N     1.1839    -0.1271    -0.6400  N.2   1 RES1    0.0000
     7  C    -1.1961     0.1258    -1.0469  C.3   1 RES1    0.0000
     8  N    -2.0984    -0.9401    -0.6849  N.3   1 RES1    0.0000
     9  N    -3.3211    -0.7811    -1.4047  N.3   1 RES1    0.0000
    10  O    -1.8195     1.4190    -0.9954  O.3   1 RES1    0.0000
    11  O    -2.9823     2.5210     1.2032  O.3   1 RES1    0.0000
    12  C    -3.8095     1.6154     1.7096  C.2   1 RES1    0.0000
    13  C    -4.5908     2.1387     2.8798  C.3   1 RES1    0.0000
    14  O    -3.9061     0.4895     1.2702  O.2   1 RES1    0.0000
    15  H    -1.1437     0.6307     1.6591  H     1 RES1    0.0000
    16  H     2.9055     0.1417     2.2310  H     1 RES1    0.0000
    17  H     3.1926    -0.3391    -0.2121  H     1 RES1    0.0000
    18  H    -0.8445    -0.0440    -2.0655  H     1 RES1    0.0000
    19  H    -2.5585     1.3552    -1.6173  H     1 RES1    0.0000
    20  H    -2.5006     2.1326     0.4327  H     1 RES1    0.0000
    21  H    -5.1529     3.0222     2.5746  H     1 RES1    0.0000
    22  H    -5.2620     1.3680     3.2481  H     1 RES1    0.0000
    23  H    -3.8979     2.4458     3.6647  H     1 RES1    0.0000
    24  H    -2.2908    -0.9084     0.3133  H     1 RES1    0.0000
    25  H    -3.6107    -1.6931    -1.7365  H     1 RES1    0.0000
    26  H    -4.0338    -0.4277    -0.7696  H     1 RES1    0.0000
@<TRIPOS>BOND
     1      1      2      1
     2      1      6      1
     3      1      7      1
     4      2      3      1
     5      2     15      1
     6      3      4      1
     7      4      5      1
     8      4     16      1
     9      5      6      1
    10      5     17      1
    11      7      8      1
    12      7     10      1
    13      7     18      1
    14      8      9      1
    15      8     24      1
    16      9     25      1
    17      9     26      1
    18     10     19      1
    19     11     12      1
    20     11     20      1
    21     12     13      1
    22     12     14      2
    23     13     21      1
    24     13     22      1
    25     13     23      1
@<TRIPOS>SUBSTRUCTURE
      1 RES1       1

@<TRIPOS>MOLECULE
 pre-RC2 Py 
    22     21      1
 SMALL
 NO_CHARGES
 ****
 ****
@<TRIPOS>ATOM
     1  N     0.0000    -0.0053     0.0015  N.2   1 RES1    0.0000
     2  C     0.0012    -0.0011     1.3322  C.2   1 RES1    0.0000
     3  C     1.1735     0.0045     2.0869  C.2   1 RES1    0.0000
     4  C     2.3866     0.0100     1.4159  C.2   1 RES1    0.0000
     5  C     2.3907     0.0070     0.0240  C.2   1 RES1    0.0000
     6  C     1.1714    -0.0025    -0.6375  C.2   1 RES1    0.0000
     7  C    -1.3699     0.0324     1.9989  C.3   1 RES1    0.0000
     8  N    -1.3824    -0.8399     3.1356  N.3   1 RES1    0.0000
     9  N    -2.5213    -0.6117     3.9574  N.3   1 RES1    0.0000
    10  O    -2.3721    -0.2834     1.0377  O.3   1 RES1    0.0000
    11  O    -3.5714    -2.5751     2.0066  O.3   1 RES1    0.0000
    12  H     1.1101    -0.0068     3.1667  H     1 RES1    0.0000
    13  H     3.3157     0.0092    -0.5379  H     1 RES1    0.0000
    14  H     1.1260    -0.0092    -1.7215  H     1 RES1    0.0000
    15  H    -1.9458    -0.2139     0.1677  H     1 RES1    0.0000
    16  H    -1.5671     1.0382     2.3830  H     1 RES1    0.0000
    17  H    -1.3333    -1.8105     2.8262  H     1 RES1    0.0000
    18  H    -3.2815    -1.2284     3.6783  H     1 RES1    0.0000
    19  H    -2.2597    -0.8322     4.9103  H     1 RES1    0.0000
    20  H     3.3188     0.0128     1.9687  H     1 RES1    0.0000
    21  H    -3.3056    -1.8088     1.4702  H     1 RES1    0.0000
    22  H    -4.3410    -2.9559     1.5813  H     1 RES1    0.0000
@<TRIPOS>BOND
     1      1      2      1
     2      1      6      1
     3      2      3      1
     4      2      7      1
     5      3      4      1
     6      3     12      1
     7      4      5      1
     8      4     20      1
     9      5      6      1
    10      5     13      1
    11      6     14      1
    12      7      8      1
    13      7     10      1
    14      7     16      1
    15      8      9      1
    16      8     17      1
    17      9     18      1
    18      9     19      1
    19     10     15      1
    20     11     21      1
    21     11     22      1
@<TRIPOS>SUBSTRUCTURE
      1 RES1       1

@<TRIPOS>MOLECULE
 pre-RC2´ Py 
    25     24      1
 SMALL
 NO_CHARGES
 ****
 ****
@<TRIPOS>ATOM
     1  C     0.1027    -0.4679     0.0996  C.2   1 RES1    0.0000
     2  N     0.0727    -0.3827     1.4293  N.2   1 RES1    0.0000
     3  C     1.1934    -0.0435     2.0682  C.2   1 RES1    0.0000
     4  C     2.3891     0.2271     1.4065  C.2   1 RES1    0.0000
     5  C     2.4120     0.1264     0.0221  C.2   1 RES1    0.0000
     6  C     1.2474    -0.2277    -0.6501  C.2   1 RES1    0.0000
     7  C     1.0638     0.0469     3.5825  C.3   1 RES1    0.0000
     8  O     0.0656    -0.8776     4.0245  O.3   1 RES1    0.0000
     9  N     2.3142    -0.2087     4.2200  N.3   1 RES1    0.0000
    10  N     2.2171     0.0538     5.6144  N.3   1 RES1    0.0000
    11  O     1.7764    -3.0326     3.2392  O.3   1 RES1    0.0000
    12  C     1.6690    -3.4951     1.9070  C.3   1 RES1    0.0000
    13  H     3.2656     0.4973     1.9797  H     1 RES1    0.0000
    14  H     1.2220    -0.3177    -1.7284  H     1 RES1    0.0000
    15  H    -0.8287    -0.7445    -0.3840  H     1 RES1    0.0000
    16  H    -0.6595    -0.8218     3.3862  H     1 RES1    0.0000
    17  H     0.7558     1.0586     3.8681  H     1 RES1    0.0000
    18  H     2.5964    -1.1698     4.0224  H     1 RES1    0.0000
    19  H     1.7965    -0.7311     6.1057  H     1 RES1    0.0000
    20  H     3.1528     0.2003     5.9711  H     1 RES1    0.0000
    21  H     3.3268     0.3197    -0.5259  H     1 RES1    0.0000
    22  H     0.9783    -2.5409     3.4799  H     1 RES1    0.0000
    23  H     1.7059    -2.6721     1.1836  H     1 RES1    0.0000
    24  H     2.5171    -4.1544     1.7235  H     1 RES1    0.0000
    25  H     0.7482    -4.0651     1.7471  H     1 RES1    0.0000
@<TRIPOS>BOND
     1      1      2      1
     2      1      6      1
     3      1     15      1
     4      2      3      1
     5      3      4      1
     6      3      7      1
     7      4      5      1
     8      4     13      1
     9      5      6      1
    10      5     21      1
    11      6     14      1
    12      7      8      1
    13      7      9      1
    14      7     17      1
    15      8     16      1
    16      9     10      1
    17      9     18      1
    18     10     19      1
    19     10     20      1
    20     11     12      1
    21     11     22      1
    22     12     23      1
    23     12     24      1
    24     12     25      1
@<TRIPOS>SUBSTRUCTURE
      1 RES1       1

@<TRIPOS>MOLECULE
 pre-RC2a Py 
    27     26      1
 SMALL
 NO_CHARGES
 ****
 ****
@<TRIPOS>ATOM
     1  N     0.0647    -0.0524    -0.0295  N.2   1 RES1    0.0000
     2  C    -0.1051     0.1213     1.2791  C.2   1 RES1    0.0000
     3  C     0.9545     0.3029     2.1680  C.2   1 RES1    0.0000
     4  C     2.2482     0.3026     1.6677  C.2   1 RES1    0.0000
     5  C     2.4348     0.1208     0.3029  C.2   1 RES1    0.0000
     6  C     1.3123    -0.0524    -0.4983  C.2   1 RES1    0.0000
     7  C    -1.5285     0.1019     1.7812  C.3   1 RES1    0.0000
     8  O    -1.7967     1.3578     2.4292  O.3   1 RES1    0.0000
     9  N    -1.7333    -1.0236     2.6616  N.3   1 RES1    0.0000
    10  N    -2.9858    -0.8759     3.3314  N.3   1 RES1    0.0000
    11  O    -0.5528     2.2986     4.6301  O.3   1 RES1    0.0000
    12  C    -0.5954     1.3488     5.5542  C.2   1 RES1    0.0000
    13  O    -1.0120     0.2308     5.3385  O.2   1 RES1    0.0000
    14  C    -0.0689     1.8127     6.8825  C.3   1 RES1    0.0000
    15  H     0.7649     0.4432     3.2261  H     1 RES1    0.0000
    16  H     3.4247     0.1141    -0.1353  H     1 RES1    0.0000
    17  H     1.4173    -0.1965    -1.5690  H     1 RES1    0.0000
    18  H    -2.2027     0.0088     0.9293  H     1 RES1    0.0000
    19  H    -2.7167     1.2841     2.7215  H     1 RES1    0.0000
    20  H    -0.9404     1.9572     3.7841  H     1 RES1    0.0000
    21  H     0.9468     2.1909     6.7597  H     1 RES1    0.0000
    22  H    -0.6840     2.6386     7.2429  H     1 RES1    0.0000
    23  H    -0.0870     0.9909     7.5929  H     1 RES1    0.0000
    24  H    -0.9861    -1.0636     3.3501  H     1 RES1    0.0000
    25  H    -3.4481    -1.7770     3.3342  H     1 RES1    0.0000
    26  H    -2.8147    -0.5981     4.2954  H     1 RES1    0.0000
    27  H     3.0948     0.4428     2.3293  H     1 RES1    0.0000
@<TRIPOS>BOND
     1      1      2      1
     2      1      6      1
     3      2      3      1
     4      2      7      1
     5      3      4      1
     6      3     15      1
     7      4      5      1
     8      4     27      1
     9      5      6      1
    10      5     16      1
    11      6     17      1
    12      7      8      1
    13      7      9      1
    14      7     18      1
    15      8     19      1
    16      9     10      1
    17      9     24      1
    18     10     25      1
    19     10     26      1
    20     11     12      1
    21     11     20      1
    22     12     13      2
    23     12     14      1
    24     14     21      1
    25     14     22      1
    26     14     23      1
@<TRIPOS>SUBSTRUCTURE
      1 RES1       1

@<TRIPOS>MOLECULE
 TS2 Pz 
    21     20      1
 SMALL
 NO_CHARGES
 ****
 ****
@<TRIPOS>ATOM
     1  C    -0.0626     0.2509     0.0639  C.2   1 RES1    0.0000
     2  C    -0.0344     0.4313     1.4480  C.2   1 RES1    0.0000
     3  N     0.9647    -0.0324     2.1954  N.2   1 RES1    0.0000
     4  C     1.9437    -0.6603     1.5537  C.2   1 RES1    0.0000
     5  C     1.9259    -0.8303     0.1702  C.2   1 RES1    0.0000
     6  N     0.9228    -0.3816    -0.5744  N.2   1 RES1    0.0000
     7  C    -1.1868     0.8064    -0.7543  C.2   1 RES1    0.0000
     8  O    -1.5131    -0.6572    -1.8670  O.3   1 RES1    0.0000
     9  N    -2.3269     1.0148    -0.1188  N.3   1 RES1    0.0000
    10  N    -3.2600     1.7475    -0.9135  N.3   1 RES1    0.0000
    11  H    -0.8366     0.9635     1.9447  H     1 RES1    0.0000
    12  H     2.7650    -1.0429     2.1501  H     1 RES1    0.0000
    13  H     2.7327    -1.3443    -0.3409  H     1 RES1    0.0000
    14  H    -0.6747    -1.1105    -2.0142  H     1 RES1    0.0000
    15  H    -0.9238     1.4771    -1.5677  H     1 RES1    0.0000
    16  H    -2.7360    -0.0863     0.1932  H     1 RES1    0.0000
    17  H    -3.7780     1.0796    -1.4848  H     1 RES1    0.0000
    18  H    -3.9282     2.1571    -0.2698  H     1 RES1    0.0000
    19  H    -2.1590    -1.1936    -1.1336  H     1 RES1    0.0000
    20  O    -2.9995    -1.3105    -0.1215  O.3   1 RES1    0.0000
    21  H    -2.9157    -1.9977     0.5410  H     1 RES1    0.0000
@<TRIPOS>BOND
     1      1      2      1
     2      1      6      1
     3      1      7      2
     4      2      3      1
     5      2     11      1
     6      3      4      1
     7      4      5      1
     8      4     12      1
     9      5      6      1
    10      5     13      1
    11      7      9      1
    12      7     15      1
    13      8     14      1
    14      8     19      1
    15      9     10      1
    16      9     16      1
    17     10     17      1
    18     10     18      1
    19     16     20      1
    20     20     21      1
@<TRIPOS>SUBSTRUCTURE
      1 RES1       1

@<TRIPOS>MOLECULE
 TS2´ Pz 
    24     24      1
 SMALL
 NO_CHARGES
 ****
 ****
@<TRIPOS>ATOM
     1  C     0.0005     0.0001     0.0009  C.2   1 RES1    0.0000
     2  N     0.0002     0.0001     1.3285  N.2   1 RES1    0.0000
     3  C     1.1909     0.0002     1.9290  C.2   1 RES1    0.0000
     4  C     2.3768     0.0089     1.1915  C.2   1 RES1    0.0000
     5  N     2.3760    -0.0082    -0.1393  N.2   1 RES1    0.0000
     6  C     1.1866    -0.0132    -0.7313  C.2   1 RES1    0.0000
     7  C     1.2280     0.0134     3.4268  C.2   1 RES1    0.0000
     8  N     2.3312    -0.4614     3.9792  N.3   1 RES1    0.0000
     9  N     2.3736    -0.2182     5.3857  N.3   1 RES1    0.0000
    10  O    -0.0671    -1.2824     3.7753  O.3   1 RES1    0.0000
    11  O     1.7592    -2.7742     3.4809  O.3   1 RES1    0.0000
    12  C     2.0099    -3.3702     2.2279  C.3   1 RES1    0.0000
    13  H     3.3334     0.0290     1.6994  H     1 RES1    0.0000
    14  H     1.1699    -0.0298    -1.8158  H     1 RES1    0.0000
    15  H    -0.9636     0.0018    -0.4961  H     1 RES1    0.0000
    16  H    -0.7519    -1.2102     3.1004  H     1 RES1    0.0000
    17  H     0.6976     0.8152     3.9336  H     1 RES1    0.0000
    18  H     2.3270    -1.6657     3.6730  H     1 RES1    0.0000
    19  H     1.8404    -0.9507     5.8544  H     1 RES1    0.0000
    20  H     3.3399    -0.3313     5.6709  H     1 RES1    0.0000
    21  H     0.6509    -2.1588     3.5940  H     1 RES1    0.0000
    22  H     1.3582    -2.9575     1.4439  H     1 RES1    0.0000
    23  H     3.0481    -3.2048     1.9219  H     1 RES1    0.0000
    24  H     1.8380    -4.4484     2.2822  H     1 RES1    0.0000
@<TRIPOS>BOND
     1      1      2      1
     2      1      6      1
     3      1     15      1
     4      2      3      1
     5      3      4      1
     6      3      7      2
     7      4      5      1
     8      4     13      1
     9      5      6      1
    10      6     14      1
    11      7      8      1
    12      7     17      1
    13      8      9      1
    14      8     18      1
    15      9     19      1
    16      9     20      1
    17     10     16      1
    18     10     21      1
    19     11     12      1
    20     11     18      1
    21     11     21      1
    22     12     22      1
    23     12     23      1
    24     12     24      1
@<TRIPOS>SUBSTRUCTURE
      1 RES1       1

@<TRIPOS>MOLECULE
 TS2a Pz 
    26     24      1
 SMALL
 NO_CHARGES
 ****
 ****
@<TRIPOS>ATOM
     1  H    -0.3141     0.4349    -0.0399  H     1 RES1    0.0000
     2  C    -0.2260     0.6100     1.0289  C.2   1 RES1    0.0000
     3  N     0.8369     1.2872     1.4530  N.2   1 RES1    0.0000
     4  C     0.9411     1.4723     2.7661  C.2   1 RES1    0.0000
     5  H     1.8049     2.0244     3.1209  H     1 RES1    0.0000
     6  H     0.0955     1.1371     4.7285  H     1 RES1    0.0000
     7  C    -0.0070     0.9814     3.6602  C.2   1 RES1    0.0000
     8  N    -1.0701     0.3026     3.2435  N.2   1 RES1    0.0000
     9  C    -1.1784     0.1251     1.9295  C.2   1 RES1    0.0000
    10  H    -3.0545    -0.9372     2.2955  H     1 RES1    0.0000
    11  C    -2.3817    -0.6315     1.5034  C.2   1 RES1    0.0000
    12  H    -1.9784    -3.0537     1.8198  H     1 RES1    0.0000
    13  H    -1.5611    -2.5378     0.3115  H     1 RES1    0.0000
    14  O    -1.5174    -2.3423     1.3635  O.3   1 RES1    0.0000
    15  C    -1.3056    -1.9289    -1.9385  C.2   1 RES1    0.0000
    16  O    -1.6778    -2.7701    -1.0547  O.co2 1 RES1    0.0000
    17  O    -1.3250    -0.6902    -1.7909  O.co2 1 RES1    0.0000
    18  C    -0.8128    -2.5096    -3.2457  C.3   1 RES1    0.0000
    19  H    -1.5064    -3.2765    -3.5910  H     1 RES1    0.0000
    20  H    -0.6928    -1.7294    -3.9935  H     1 RES1    0.0000
    21  H     0.1480    -2.9964    -3.0659  H     1 RES1    0.0000
    22  H    -2.2789    -0.2469    -0.4878  H     1 RES1    0.0000
    23  N    -2.9209    -0.4049     0.3268  N.3   1 RES1    0.0000
    24  N    -4.0758    -1.1631     0.0322  N.3   1 RES1    0.0000
    25  H    -4.6748    -0.5921    -0.5546  H     1 RES1    0.0000
    26  H    -3.7675    -1.9681    -0.5176  H     1 RES1    0.0000
@<TRIPOS>BOND
     1      1      2      1
     2      2      3      1
     3      2      9      1
     4      3      4      1
     5      4      5      1
     6      4      7      1
     7      6      7      1
     8      7      8      1
     9      8      9      1
    10      9     11      2
    11     10     11      1
    12     11     23      1
    13     12     14      1
    14     13     14      1
    15     15     16      2
    16     15     17      2
    17     15     18      1
    18     18     19      1
    19     18     20      1
    20     18     21      1
    21     22     23      1
    22     23     24      1
    23     24     25      1
    24     24     26      1
@<TRIPOS>SUBSTRUCTURE
      1 RES1       1

@<TRIPOS>MOLECULE
 TS2 Py 
    22     21      1
 SMALL
 NO_CHARGES
 ****
 ****
@<TRIPOS>ATOM
     1  C    -0.0569     0.4599     0.0064  C.2   1 RES1    0.0000
     2  C    -0.1617    -0.0273     1.3038  C.2   1 RES1    0.0000
     3  C     0.9209    -0.6923     1.8611  C.2   1 RES1    0.0000
     4  C     2.0680    -0.8490     1.0880  C.2   1 RES1    0.0000
     5  N     2.1782    -0.3937    -0.1564  N.2   1 RES1    0.0000
     6  C     1.1333     0.2501    -0.6847  C.2   1 RES1    0.0000
     7  C     1.3031     0.7989    -2.0729  C.2   1 RES1    0.0000
     8  N     0.1947     0.9934    -2.7704  N.3   1 RES1    0.0000
     9  N     0.4423     1.7216    -3.9755  N.3   1 RES1    0.0000
    10  O     2.1468    -0.6438    -2.8789  O.3   1 RES1    0.0000
    11  H    -0.8631     0.9969    -0.4747  H     1 RES1    0.0000
    12  H     0.8860    -1.0852     2.8691  H     1 RES1    0.0000
    13  H     2.9348    -1.3672     1.4855  H     1 RES1    0.0000
    14  H     2.6536    -1.0731    -2.1779  H     1 RES1    0.0000
    15  H     2.1319     1.4834    -2.2336  H     1 RES1    0.0000
    16  H    -0.2522    -0.1211    -2.9856  H     1 RES1    0.0000
    17  H     0.7037     1.0511    -4.6988  H     1 RES1    0.0000
    18  H    -0.4466     2.1186    -4.2597  H     1 RES1    0.0000
    19  H    -1.0747     0.1146     1.8698  H     1 RES1    0.0000
    20  H     1.2156    -1.1916    -3.1019  H     1 RES1    0.0000
    21  O    -0.0902    -1.3373    -3.3710  O.3   1 RES1    0.0000
    22  H    -0.6201    -2.0203    -2.9574  H     1 RES1    0.0000
@<TRIPOS>BOND
     1      1      2      1
     2      1      6      1
     3      1     11      1
     4      2      3      1
     5      2     19      1
     6      3      4      1
     7      3     12      1
     8      4      5      1
     9      4     13      1
    10      5      6      1
    11      6      7      2
    12      7      8      1
    13      7     15      1
    14      8      9      1
    15      8     16      1
    16      9     17      1
    17      9     18      1
    18     10     14      1
    19     10     20      1
    20     16     21      1
    21     21     22      1
@<TRIPOS>SUBSTRUCTURE
      1 RES1       1

@<TRIPOS>MOLECULE
 TS2´ Py 
    25     25      1
 SMALL
 NO_CHARGES
 ****
 ****
@<TRIPOS>ATOM
     1  N    -0.0001     0.0000     0.0001  N.2   1 RES1    0.0000
     2  C    -0.0001     0.0000     1.3363  C.2   1 RES1    0.0000
     3  C     1.1676     0.0000     2.0948  C.2   1 RES1    0.0000
     4  C     2.3876    -0.0129     1.4295  C.2   1 RES1    0.0000
     5  C     2.3958    -0.0130     0.0421  C.2   1 RES1    0.0000
     6  C     1.1738    -0.0034    -0.6249  C.2   1 RES1    0.0000
     7  C    -1.3384     0.0251     2.0202  C.2   1 RES1    0.0000
     8  N    -1.3725    -0.4694     3.2478  N.3   1 RES1    0.0000
     9  N    -2.6228    -0.2154     3.8914  N.3   1 RES1    0.0000
    10  O    -2.2391    -1.2207     0.9795  O.3   1 RES1    0.0000
    11  O    -1.2284    -2.7763     2.4787  O.3   1 RES1    0.0000
    12  C    -0.0069    -3.3984     2.1574  C.3   1 RES1    0.0000
    13  H     1.0999     0.0092     3.1742  H     1 RES1    0.0000
    14  H     3.3217    -0.0213    -0.5184  H     1 RES1    0.0000
    15  H     1.1374    -0.0040    -1.7096  H     1 RES1    0.0000
    16  H    -1.8820    -1.1286     0.0873  H     1 RES1    0.0000
    17  H    -2.0064     0.8474     1.7774  H     1 RES1    0.0000
    18  H    -1.1278    -1.6731     3.0901  H     1 RES1    0.0000
    19  H    -3.2849    -0.9347     3.5999  H     1 RES1    0.0000
    20  H    -2.4692    -0.3471     4.8849  H     1 RES1    0.0000
    21  H     3.3161    -0.0206     1.9882  H     1 RES1    0.0000
    22  H    -1.8004    -2.1084     1.5223  H     1 RES1    0.0000
    23  H     0.4483    -2.9635     1.2551  H     1 RES1    0.0000
    24  H     0.7115    -3.2901     2.9776  H     1 RES1    0.0000
    25  H    -0.1610    -4.4669     1.9813  H     1 RES1    0.0000
@<TRIPOS>BOND
     1      1      2      1
     2      1      6      1
     3      2      3      1
     4      2      7      2
     5      3      4      1
     6      3     13      1
     7      4      5      1
     8      4     21      1
     9      5      6      1
    10      5     14      1
    11      6     15      1
    12      7      8      1
    13      7     17      1
    14      8      9      1
    15      8     18      1
    16      9     19      1
    17      9     20      1
    18     10     16      1
    19     10     22      1
    20     11     12      1
    21     11     18      1
    22     11     22      1
    23     12     23      1
    24     12     24      1
    25     12     25      1
@<TRIPOS>SUBSTRUCTURE
      1 RES1       1

@<TRIPOS>MOLECULE
 TSna Pz 
    18     18      1
 SMALL
 NO_CHARGES
 ****
 ****
@<TRIPOS>ATOM
     1  N     0.0049     0.0430    -0.0453  N.2   1 RES1    0.0000
     2  C    -0.0029     0.0066     1.2823  C.2   1 RES1    0.0000
     3  C     1.1865    -0.0402     2.0165  C.2   1 RES1    0.0000
     4  N     2.3737    -0.0148     1.4254  N.2   1 RES1    0.0000
     5  C     2.3753     0.0372     0.0932  C.2   1 RES1    0.0000
     6  C     1.1977     0.0545    -0.6418  C.2   1 RES1    0.0000
     7  C    -1.3173     0.0110     2.0233  C.3   1 RES1    0.0000
     8  O    -2.4322    -0.4154     0.8696  O.3   1 RES1    0.0000
     9  N    -1.5263    -1.0677     2.8352  N.2   1 RES1    0.0000
    10  N    -2.4467    -0.7144     3.8952  N.3   1 RES1    0.0000
    11  H     1.1561    -0.1110     3.0976  H     1 RES1    0.0000
    12  H     3.3402     0.0555    -0.4012  H     1 RES1    0.0000
    13  H     1.2097     0.0744    -1.7257  H     1 RES1    0.0000
    14  H    -1.9987    -0.4928    -0.0003  H     1 RES1    0.0000
    15  H    -1.6571     0.9891     2.3676  H     1 RES1    0.0000
    16  H    -2.2714    -1.2913     1.6084  H     1 RES1    0.0000
    17  H    -3.3415    -1.1676     3.7256  H     1 RES1    0.0000
    18  H    -2.0836    -1.1452     4.7388  H     1 RES1    0.0000
@<TRIPOS>BOND
     1      1      2      1
     2      1      6      1
     3      2      3      1
     4      2      7      1
     5      3      4      1
     6      3     11      1
     7      4      5      1
     8      5      6      1
     9      5     12      1
    10      6     13      1
    11      7      8      1
    12      7      9      1
    13      7     15      1
    14      8     14      1
    15      8     16      1
    16      9     10      1
    17     10     17      1
    18     10     18      1
@<TRIPOS>SUBSTRUCTURE
      1 RES1       1

@<TRIPOS>MOLECULE
 TSna Py 
    19     19      1
 SMALL
 NO_CHARGES
 ****
 ****
@<TRIPOS>ATOM
     1  C    -0.0438    -0.1051     0.0804  C.2   1 RES1    0.0000
     2  C    -0.0141     0.3475     1.3981  C.2   1 RES1    0.0000
     3  C     1.2034     0.3651     2.0591  C.2   1 RES1    0.0000
     4  C     2.3404    -0.0827     1.3921  C.2   1 RES1    0.0000
     5  C     2.2044    -0.5359     0.0887  C.2   1 RES1    0.0000
     6  N     1.0371    -0.5449    -0.5603  N.2   1 RES1    0.0000
     7  C    -1.3661    -0.0976    -0.6552  C.3   1 RES1    0.0000
     8  N    -2.3431    -0.8866    -0.1069  N.2   1 RES1    0.0000
     9  N    -3.6481    -0.3735    -0.4701  N.3   1 RES1    0.0000
    10  O    -1.0919    -1.0282    -1.9837  O.3   1 RES1    0.0000
    11  H    -0.9350     0.6541     1.8766  H     1 RES1    0.0000
    12  H     3.3098    -0.0915     1.8732  H     1 RES1    0.0000
    13  H     3.0602    -0.9100    -0.4631  H     1 RES1    0.0000
    14  H    -0.1494    -1.2901    -1.9746  H     1 RES1    0.0000
    15  H    -1.6614     0.8708    -1.0625  H     1 RES1    0.0000
    16  H    -1.7700    -1.5991    -1.2519  H     1 RES1    0.0000
    17  H    -4.0733    -0.9932    -1.1559  H     1 RES1    0.0000
    18  H    -4.2252    -0.4582     0.3599  H     1 RES1    0.0000
    19  H     1.2667     0.7118     3.0838  H     1 RES1    0.0000
@<TRIPOS>BOND
     1      1      2      1
     2      1      6      1
     3      1      7      1
     4      2      3      1
     5      2     11      1
     6      3      4      1
     7      3     19      1
     8      4      5      1
     9      4     12      1
    10      5      6      1
    11      5     13      1
    12      7      8      1
    13      7     10      1
    14      7     15      1
    15      8      9      1
    16      9     17      1
    17      9     18      1
    18     10     14      1
    19     10     16      1
@<TRIPOS>SUBSTRUCTURE
      1 RES1       1

@<TRIPOS>MOLECULE
 TS2a Py 
    27     25      1
 SMALL
 NO_CHARGES
 ****
 ****
@<TRIPOS>ATOM
     1  C     0.0477     0.0101     0.0557  C.2   1 RES1    0.0000
     2  C    -0.0556    -0.1215     1.4393  C.2   1 RES1    0.0000
     3  C     1.1201    -0.2793     2.1596  C.2   1 RES1    0.0000
     4  C     2.3307    -0.3008     1.4785  C.2   1 RES1    0.0000
     5  C     2.3178    -0.1560     0.0950  C.2   1 RES1    0.0000
     6  N     1.2011     0.0013    -0.6118  N.2   1 RES1    0.0000
     7  C    -1.1456     0.1781    -0.8132  C.2   1 RES1    0.0000
     8  N    -2.2853    -0.3909    -0.4825  N.3   1 RES1    0.0000
     9  N    -3.3569    -0.1814    -1.3778  N.3   1 RES1    0.0000
    10  O    -1.3973     2.0557    -0.5019  O.3   1 RES1    0.0000
    11  O    -3.5587     2.0820     0.6849  O.co2 1 RES1    0.0000
    12  C    -3.8036     1.3651     1.7114  C.2   1 RES1    0.0000
    13  C    -4.8228     1.9241     2.6819  C.3   1 RES1    0.0000
    14  O    -3.2716     0.2639     1.9524  O.co2 1 RES1    0.0000
    15  H    -1.0204    -0.0788     1.9339  H     1 RES1    0.0000
    16  H     3.2698    -0.4219     2.0034  H     1 RES1    0.0000
    17  H     3.2436    -0.1636    -0.4709  H     1 RES1    0.0000
    18  H    -0.9515     0.2907    -1.8726  H     1 RES1    0.0000
    19  H    -1.5052     2.5684    -1.3094  H     1 RES1    0.0000
    20  H    -2.3206     2.0845     0.0329  H     1 RES1    0.0000
    21  H    -4.4014     2.8139     3.1540  H     1 RES1    0.0000
    22  H    -5.7129     2.2380     2.1358  H     1 RES1    0.0000
    23  H    -5.0764     1.1889     3.4420  H     1 RES1    0.0000
    24  H    -2.5484    -0.4018     0.5251  H     1 RES1    0.0000
    25  H    -3.9383    -1.0122    -1.3607  H     1 RES1    0.0000
    26  H    -3.9034     0.5993    -1.0078  H     1 RES1    0.0000
    27  H     1.0894    -0.3800     3.2378  H     1 RES1    0.0000
@<TRIPOS>BOND
     1      1      2      1
     2      1      6      1
     3      1      7      2
     4      2      3      1
     5      2     15      1
     6      3      4      1
     7      3     27      1
     8      4      5      1
     9      4     16      1
    10      5      6      1
    11      5     17      1
    12      7      8      1
    13      7     18      1
    14      8      9      1
    15      8     24      1
    16      9     25      1
    17      9     26      1
    18     10     19      1
    19     10     20      1
    20     11     12      2
    21     12     13      1
    22     12     14      2
    23     13     21      1
    24     13     22      1
    25     13     23      1
@<TRIPOS>SUBSTRUCTURE
      1 RES1       1

@<TRIPOS>MOLECULE
 post-RC2 Pz 
    21     19      1
 SMALL
 NO_CHARGES
 ****
 ****
@<TRIPOS>ATOM
     1  N     0.3213     0.4825    -0.0365  N.2   1 RES1    0.0000
     2  C     0.2287     0.1692     1.2574  C.2   1 RES1    0.0000
     3  C     1.3774    -0.0788     2.0265  C.2   1 RES1    0.0000
     4  N     2.5953    -0.0394     1.5069  N.2   1 RES1    0.0000
     5  C     2.6787     0.2625     0.2094  C.2   1 RES1    0.0000
     6  C     1.5471     0.5289    -0.5521  C.2   1 RES1    0.0000
     7  C    -1.1261     0.0973     1.8190  C.2   1 RES1    0.0000
     8  N    -1.3117    -0.3605     2.9950  N.2   1 RES1    0.0000
     9  N    -2.5870    -0.3944     3.4681  N.3   1 RES1    0.0000
    10  O    -3.3243    -2.1256     1.2638  O.3   1 RES1    0.0000
    11  O    -1.1462    -3.1860     2.7334  O.3   1 RES1    0.0000
    12  H     1.2856    -0.3022     3.0837  H     1 RES1    0.0000
    13  H     3.6696     0.2978    -0.2295  H     1 RES1    0.0000
    14  H     1.6307     0.7850    -1.6030  H     1 RES1    0.0000
    15  H    -3.3505    -2.3156     0.3246  H     1 RES1    0.0000
    16  H    -1.9438     0.4262     1.1760  H     1 RES1    0.0000
    17  H    -0.7488    -2.3376     2.9758  H     1 RES1    0.0000
    18  H    -3.2798    -0.6049     2.7502  H     1 RES1    0.0000
    19  H    -2.6542    -1.0328     4.2483  H     1 RES1    0.0000
    20  H    -2.6151    -2.6758     1.6322  H     1 RES1    0.0000
    21  H    -0.4354    -3.8292     2.7026  H     1 RES1    0.0000
@<TRIPOS>BOND
     1      1      2      1
     2      1      6      1
     3      2      3      1
     4      2      7      1
     5      3      4      1
     6      3     12      1
     7      4      5      1
     8      5      6      1
     9      5     13      1
    10      6     14      1
    11      7      8      2
    12      7     16      1
    13      8      9      1
    14      9     18      1
    15      9     19      1
    16     10     15      1
    17     10     20      1
    18     11     17      1
    19     11     21      1
@<TRIPOS>SUBSTRUCTURE
      1 RES1       1

@<TRIPOS>MOLECULE
 post-RC2´ Pz 
    24     22      1
 SMALL
 NO_CHARGES
 ****
 ****
@<TRIPOS>ATOM
     1  C     0.0700     0.1893    -0.6193  C.2   1 RES1    0.0000
     2  C    -0.0933     0.0848     0.7568  C.2   1 RES1    0.0000
     3  N     0.9428     0.0601     1.5914  N.2   1 RES1    0.0000
     4  C     2.1561     0.1482     1.0420  C.2   1 RES1    0.0000
     5  C     2.3142     0.2751    -0.3484  C.2   1 RES1    0.0000
     6  N     1.2793     0.2887    -1.1758  N.2   1 RES1    0.0000
     7  C     3.2997     0.0813     1.9617  C.2   1 RES1    0.0000
     8  N     4.4876     0.0123     1.4950  N.2   1 RES1    0.0000
     9  N     5.5175    -0.0229     2.3733  N.3   1 RES1    0.0000
    10  O     4.3710    -2.1502     3.9952  O.3   1 RES1    0.0000
    11  O     3.8579    -3.0444     1.4093  O.3   1 RES1    0.0000
    12  C     2.4362    -3.1445     1.3894  C.3   1 RES1    0.0000
    13  H     3.3066     0.3658    -0.7754  H     1 RES1    0.0000
    14  H    -0.7855     0.1969    -1.2856  H     1 RES1    0.0000
    15  H    -1.0828     0.0163     1.1967  H     1 RES1    0.0000
    16  H     4.4514    -2.7806     4.7128  H     1 RES1    0.0000
    17  H     3.0776     0.0669     3.0306  H     1 RES1    0.0000
    18  H     4.1087    -2.2073     1.0013  H     1 RES1    0.0000
    19  H     5.3153    -0.4927     3.2561  H     1 RES1    0.0000
    20  H     6.3610    -0.3526     1.9287  H     1 RES1    0.0000
    21  H     4.2728    -2.6654     3.1750  H     1 RES1    0.0000
    22  H     1.9811    -2.4733     2.1244  H     1 RES1    0.0000
    23  H     2.0345    -2.9174     0.3981  H     1 RES1    0.0000
    24  H     2.1871    -4.1745     1.6415  H     1 RES1    0.0000
@<TRIPOS>BOND
     1      1      2      1
     2      1      6      1
     3      1     14      1
     4      2      3      1
     5      2     15      1
     6      3      4      1
     7      4      5      1
     8      4      7      1
     9      5      6      1
    10      5     13      1
    11      7      8      2
    12      7     17      1
    13      8      9      1
    14      9     19      1
    15      9     20      1
    16     10     16      1
    17     10     21      1
    18     11     12      1
    19     11     18      1
    20     12     22      1
    21     12     23      1
    22     12     24      1
@<TRIPOS>SUBSTRUCTURE
      1 RES1       1

@<TRIPOS>MOLECULE
 post-RC2a Pz 
    26     24      1
 SMALL
 NO_CHARGES
 ****
 ****
@<TRIPOS>ATOM
     1  N     0.2000     0.8296     0.5100  N.2   1 RES1    0.0000
     2  C    -0.0641     0.0191     1.5372  C.2   1 RES1    0.0000
     3  C     0.9128    -0.8528     2.0427  C.2   1 RES1    0.0000
     4  N     2.1441    -0.8876     1.5529  N.2   1 RES1    0.0000
     5  C     2.4066    -0.0583     0.5424  C.2   1 RES1    0.0000
     6  C     1.4346     0.7870     0.0187  C.2   1 RES1    0.0000
     7  C    -1.4264     0.0943     2.0815  C.2   1 RES1    0.0000
     8  N    -1.7145    -0.4393     3.2027  N.2   1 RES1    0.0000
     9  N    -3.0030    -0.3513     3.6469  N.3   1 RES1    0.0000
    10  O     0.0855    -0.4153     5.2486  O.3   1 RES1    0.0000
    11  C     0.1343     0.8469     5.6483  C.2   1 RES1    0.0000
    12  C     1.1473     1.0690     6.7347  C.3   1 RES1    0.0000
    13  O    -0.5634     1.7231     5.1843  O.2   1 RES1    0.0000
    14  O    -2.7320     2.4847     3.5153  O.3   1 RES1    0.0000
    15  H     0.6798    -1.5370     2.8509  H     1 RES1    0.0000
    16  H     3.4112    -0.0755     0.1343  H     1 RES1    0.0000
    17  H     1.6569     1.4429    -0.8163  H     1 RES1    0.0000
    18  H    -2.1580     0.6526     1.4980  H     1 RES1    0.0000
    19  H    -2.6290     3.3812     3.1927  H     1 RES1    0.0000
    20  H    -1.9580     2.3066     4.0733  H     1 RES1    0.0000
    21  H     1.1118     2.1030     7.0659  H     1 RES1    0.0000
    22  H     0.9444     0.3924     7.5656  H     1 RES1    0.0000
    23  H     2.1396     0.8283     6.3499  H     1 RES1    0.0000
    24  H    -0.5587    -0.5075     4.4925  H     1 RES1    0.0000
    25  H    -3.0382    -0.5315     4.6413  H     1 RES1    0.0000
    26  H    -3.4338     0.5453     3.4211  H     1 RES1    0.0000
@<TRIPOS>BOND
     1      1      2      1
     2      1      6      1
     3      2      3      1
     4      2      7      1
     5      3      4      1
     6      3     15      1
     7      4      5      1
     8      5      6      1
     9      5     16      1
    10      6     17      1
    11      7      8      2
    12      7     18      1
    13      8      9      1
    14      9     25      1
    15      9     26      1
    16     10     11      1
    17     10     24      1
    18     11     12      1
    19     11     13      2
    20     12     21      1
    21     12     22      1
    22     12     23      1
    23     14     19      1
    24     14     20      1
@<TRIPOS>SUBSTRUCTURE
      1 RES1       1

@<TRIPOS>MOLECULE
 post-RC2 Py 
    22     20      1
 SMALL
 NO_CHARGES
 ****
 ****
@<TRIPOS>ATOM
     1  C     0.1614     0.1932     0.1576  C.2   1 RES1    0.0000
     2  C     0.1109    -0.0511     1.5354  C.2   1 RES1    0.0000
     3  C     1.2989    -0.0891     2.2449  C.2   1 RES1    0.0000
     4  C     2.4962     0.1206     1.5663  C.2   1 RES1    0.0000
     5  C     2.4409     0.3658     0.1996  C.2   1 RES1    0.0000
     6  N     1.3072     0.4043    -0.4987  N.2   1 RES1    0.0000
     7  C    -1.0551     0.2300    -0.6707  C.2   1 RES1    0.0000
     8  N    -2.1732    -0.1574    -0.1966  N.2   1 RES1    0.0000
     9  N    -3.2634    -0.0992    -1.0159  N.3   1 RES1    0.0000
    10  O    -1.9041    -1.8993    -2.8771  O.3   1 RES1    0.0000
    11  O    -1.9201    -3.0012    -0.2589  O.3   1 RES1    0.0000
    12  H    -0.8493    -0.1889     2.0162  H     1 RES1    0.0000
    13  H     3.4484     0.1029     2.0807  H     1 RES1    0.0000
    14  H     3.3517     0.5419    -0.3644  H     1 RES1    0.0000
    15  H    -1.0793    -2.0115    -3.3530  H     1 RES1    0.0000
    16  H    -0.9374     0.5719    -1.7001  H     1 RES1    0.0000
    17  H    -1.9005    -2.1437     0.1910  H     1 RES1    0.0000
    18  H    -3.0451    -0.3279    -1.9856  H     1 RES1    0.0000
    19  H    -3.9973    -0.6930    -0.6558  H     1 RES1    0.0000
    20  H     1.2948    -0.2708     3.3135  H     1 RES1    0.0000
    21  H    -1.8313    -2.4524    -2.0829  H     1 RES1    0.0000
    22  H    -1.3815    -3.5975     0.2650  H     1 RES1    0.0000
@<TRIPOS>BOND
     1      1      2      1
     2      1      6      1
     3      1      7      1
     4      2      3      1
     5      2     12      1
     6      3      4      1
     7      3     20      1
     8      4      5      1
     9      4     13      1
    10      5      6      1
    11      5     14      1
    12      7      8      2
    13      7     16      1
    14      8      9      1
    15      9     18      1
    16      9     19      1
    17     10     15      1
    18     10     21      1
    19     11     17      1
    20     11     22      1
@<TRIPOS>SUBSTRUCTURE
      1 RES1       1

@<TRIPOS>MOLECULE
 post-RC2´ Py 
    25     23      1
 SMALL
 NO_CHARGES
 ****
 ****
@<TRIPOS>ATOM
     1  C     0.4370     0.0145    -0.3940  C.2   1 RES1    0.0000
     2  N     0.2572     0.0452     0.9254  N.2   1 RES1    0.0000
     3  C     1.3438     0.0841     1.7042  C.2   1 RES1    0.0000
     4  C     2.6455     0.1078     1.1882  C.2   1 RES1    0.0000
     5  C     2.8136     0.0694    -0.1854  C.2   1 RES1    0.0000
     6  C     1.6870     0.0175    -1.0019  C.2   1 RES1    0.0000
     7  C     1.0832     0.0647     3.1542  C.2   1 RES1    0.0000
     8  N     2.0528    -0.0562     3.9755  N.2   1 RES1    0.0000
     9  N     1.7679    -0.0578     5.3052  N.3   1 RES1    0.0000
    10  O    -0.1203    -2.2541     5.0453  O.3   1 RES1    0.0000
    11  O     1.8490    -3.0604     3.2284  O.3   1 RES1    0.0000
    12  C     1.0934    -3.1525     2.0236  C.3   1 RES1    0.0000
    13  H     3.4857     0.1570     1.8691  H     1 RES1    0.0000
    14  H     1.7710    -0.0136    -2.0807  H     1 RES1    0.0000
    15  H    -0.4664    -0.0155    -0.9955  H     1 RES1    0.0000
    16  H    -0.7467    -2.9140     5.3464  H     1 RES1    0.0000
    17  H     0.0396     0.1225     3.4695  H     1 RES1    0.0000
    18  H     2.2898    -2.2020     3.2471  H     1 RES1    0.0000
    19  H     0.8831    -0.5073     5.5404  H     1 RES1    0.0000
    20  H     2.5400    -0.4451     5.8279  H     1 RES1    0.0000
    21  H     3.8078     0.0845    -0.6171  H     1 RES1    0.0000
    22  H     0.5537    -2.7239     4.5233  H     1 RES1    0.0000
    23  H     0.2144    -2.5011     2.0554  H     1 RES1    0.0000
    24  H     1.6987    -2.8902     1.1514  H     1 RES1    0.0000
    25  H     0.7705    -4.1889     1.9310  H     1 RES1    0.0000
@<TRIPOS>BOND
     1      1      2      1
     2      1      6      1
     3      1     15      1
     4      2      3      1
     5      3      4      1
     6      3      7      1
     7      4      5      1
     8      4     13      1
     9      5      6      1
    10      5     21      1
    11      6     14      1
    12      7      8      2
    13      7     17      1
    14      8      9      1
    15      9     19      1
    16      9     20      1
    17     10     16      1
    18     10     22      1
    19     11     12      1
    20     11     18      1
    21     12     23      1
    22     12     24      1
    23     12     25      1
@<TRIPOS>SUBSTRUCTURE
      1 RES1       1

@<TRIPOS>MOLECULE
 post-RC2a Py 
    27     25      1
 SMALL
 USER_CHARGES
 ****
 ****
@<TRIPOS>ATOM
     1  N     2.4150     0.9637     0.6677  N.2   1 RES1    0.1246
     2  C     1.5360     0.5433    -0.2485  C.2   1 RES1   -0.5612
     3  C     1.6456    -0.6932    -0.8937  C.2   1 RES1    0.8552
     4  C     2.6960    -1.5274    -0.5488  C.2   1 RES1   -0.8768
     5  C     3.6048    -1.1034     0.4152  C.2   1 RES1    0.1721
     6  C     3.4200     0.1510     0.9856  C.2   1 RES1   -0.2951
     7  C     0.4432     1.4876    -0.5344  C.2   1 RES1   -0.6999
     8  N    -0.5919     1.1253    -1.1827  N.2   1 RES1   -0.1220
     9  N    -1.5606     2.0621    -1.4290  N.3   1 RES1   -0.3030
    10  O    -1.8124     2.3931     1.4066  O.3   1 RES1   -0.5760
    11  O    -2.3336    -0.3704     0.9642  O.2   1 RES1   -0.2558
    12  C    -2.2597    -1.3472     0.2500  C.2   1 RES1    0.1894
    13  O    -1.6414    -1.3537    -0.9208  O.3   1 RES1   -0.2329
    14  C    -2.8580    -2.6816     0.5958  C.3   1 RES1   -0.6792
    15  H     0.9275    -0.9776    -1.6516  H     1 RES1    0.2414
    16  H     4.4424    -1.7211     0.7129  H     1 RES1    0.2285
    17  H     4.1138     0.5230     1.7330  H     1 RES1    0.2243
    18  H     0.5534     2.4969    -0.1383  H     1 RES1    0.1906
    19  H    -1.4683     2.5455     2.2881  H     1 RES1    0.2825
    20  H    -1.9741     1.4383     1.3431  H     1 RES1    0.3349
    21  H    -2.0561    -3.4147     0.6974  H     1 RES1    0.1909
    22  H    -3.4158    -2.6053     1.5250  H     1 RES1    0.1807
    23  H    -3.5063    -3.0132    -0.2159  H     1 RES1    0.1934
    24  H    -1.2150    -0.4619    -1.0863  H     1 RES1    0.3828
    25  H    -2.4312     1.5987    -1.6546  H     1 RES1    0.2777
    26  H    -1.6870     2.6982    -0.6417  H     1 RES1    0.2997
    27  H     2.8102    -2.4914    -1.0304  H     1 RES1    0.2332
@<TRIPOS>BOND
     1      1      2      1
     2      1      6      1
     3      2      3      1
     4      2      7      1
     5      3      4      1
     6      3     15      1
     7      4      5      1
     8      4     27      1
     9      5      6      1
    10      5     16      1
    11      6     17      1
    12      7      8      2
    13      7     18      1
    14      8      9      1
    15      9     25      1
    16      9     26      1
    17     10     19      1
    18     10     20      1
    19     11     12      2
    20     12     13      1
    21     12     14      1
    22     13     24      1
    23     14     21      1
    24     14     22      1
    25     14     23      1
@<TRIPOS>SUBSTRUCTURE
      1 RES1       1

@<TRIPOS>MOLECULE
 post-RCna Pz 
    18     17      1
 SMALL
 NO_CHARGES
 ****
 ****
@<TRIPOS>ATOM
     1  C     0.0621    -0.1229     0.1353  C.2   1 RES1    0.0000
     2  N     0.1416    -0.2447     1.4606  N.2   1 RES1    0.0000
     3  C     1.3571    -0.1600     2.0081  C.2   1 RES1    0.0000
     4  C     2.4897     0.0560     1.2033  C.2   1 RES1    0.0000
     5  N     2.4078     0.1759    -0.1116  N.2   1 RES1    0.0000
     6  C     1.1875     0.0843    -0.6479  C.2   1 RES1    0.0000
     7  C     1.4433    -0.3062     3.4660  C.2   1 RES1    0.0000
     8  N     2.5849    -0.3174     4.0342  N.2   1 RES1    0.0000
     9  N     2.6194    -0.3962     5.3837  N.3   1 RES1    0.0000
    10  O    -1.7357    -0.8150     3.6057  O.3   1 RES1    0.0000
    11  H     3.4684     0.1297     1.6626  H     1 RES1    0.0000
    12  H     1.1092     0.1802    -1.7249  H     1 RES1    0.0000
    13  H    -0.9243    -0.1941    -0.3099  H     1 RES1    0.0000
    14  H    -1.3040    -0.6124     2.7595  H     1 RES1    0.0000
    15  H     0.5019    -0.4076     4.0126  H     1 RES1    0.0000
    16  H    -2.6364    -0.4959     3.5323  H     1 RES1    0.0000
    17  H     1.8042    -0.8056     5.8321  H     1 RES1    0.0000
    18  H     3.4980    -0.7630     5.7159  H     1 RES1    0.0000
@<TRIPOS>BOND
     1      1      2      1
     2      1      6      1
     3      1     13      1
     4      2      3      1
     5      3      4      1
     6      3      7      1
     7      4      5      1
     8      4     11      1
     9      5      6      1
    10      6     12      1
    11      7      8      2
    12      7     15      1
    13      8      9      1
    14      9     17      1
    15      9     18      1
    16     10     14      1
    17     10     16      1
@<TRIPOS>SUBSTRUCTURE
      1 RES1       1

@<TRIPOS>MOLECULE
 post-RCna Py 
    19     18      1
 SMALL
 NO_CHARGES
 ****
 ****
@<TRIPOS>ATOM
     1  N    -0.0709    -0.1336     0.1784  N.2   1 RES1    0.0000
     2  C    -0.0112    -0.1539     1.5164  C.2   1 RES1    0.0000
     3  C     1.2021    -0.0770     2.2102  C.2   1 RES1    0.0000
     4  C     2.3764     0.0217     1.4869  C.2   1 RES1    0.0000
     5  C     2.3167     0.0443     0.0950  C.2   1 RES1    0.0000
     6  C     1.0698    -0.0360    -0.5066  C.2   1 RES1    0.0000
     7  C    -1.3027    -0.2595     2.2140  C.2   1 RES1    0.0000
     8  N    -1.3374    -0.3571     3.4839  N.2   1 RES1    0.0000
     9  N    -2.5547    -0.3866     4.0831  N.3   1 RES1    0.0000
    10  O    -2.8255    -0.3999    -0.6432  O.3   1 RES1    0.0000
    11  H     1.1899    -0.0937     3.2919  H     1 RES1    0.0000
    12  H     3.2109     0.1235    -0.5094  H     1 RES1    0.0000
    13  H     0.9761    -0.0197    -1.5879  H     1 RES1    0.0000
    14  H    -1.8592    -0.3141    -0.5589  H     1 RES1    0.0000
    15  H    -2.2032    -0.2542     1.5942  H     1 RES1    0.0000
    16  H    -2.9844    -0.8418    -1.4784  H     1 RES1    0.0000
    17  H    -3.3270    -0.7040     3.5030  H     1 RES1    0.0000
    18  H    -2.5127    -0.8426     4.9818  H     1 RES1    0.0000
    19  H     3.3303     0.0839     1.9975  H     1 RES1    0.0000
@<TRIPOS>BOND
     1      1      2      1
     2      1      6      1
     3      2      3      1
     4      2      7      1
     5      3      4      1
     6      3     11      1
     7      4      5      1
     8      4     19      1
     9      5      6      1
    10      5     12      1
    11      6     13      1
    12      7      8      2
    13      7     15      1
    14      8      9      1
    15      9     17      1
    16      9     18      1
    17     10     14      1
    18     10     16      1
@<TRIPOS>SUBSTRUCTURE
      1 RES1       1

@<TRIPOS>MOLECULE
 HZ Pz 
    15     15      1
 SMALL
 NO_CHARGES
 ****
 ****
@<TRIPOS>ATOM
     1  C    -0.0014     0.0204    -0.0014  C.2   1 RES1    0.0000
     2  N     0.0024    -0.0218     1.3292  N.2   1 RES1    0.0000
     3  C     1.1969    -0.0465     1.9215  C.2   1 RES1    0.0000
     4  C     2.3828    -0.0248     1.1700  C.2   1 RES1    0.0000
     5  N     2.3735     0.0158    -0.1537  N.2   1 RES1    0.0000
     6  C     1.1744     0.0377    -0.7406  C.2   1 RES1    0.0000
     7  C     1.1956    -0.0984     3.3889  C.2   1 RES1    0.0000
     8  N     2.2868    -0.1765     4.0395  N.2   1 RES1    0.0000
     9  N     2.2281    -0.1593     5.3944  N.3   1 RES1    0.0000
    10  H     3.3430    -0.0401     1.6727  H     1 RES1    0.0000
    11  H     1.1533     0.0709    -1.8243  H     1 RES1    0.0000
    12  H    -0.9689     0.0411    -0.4916  H     1 RES1    0.0000
    13  H     0.2140    -0.0652     3.8706  H     1 RES1    0.0000
    14  H     1.3559    -0.4795     5.8068  H     1 RES1    0.0000
    15  H     3.0446    -0.5872     5.8039  H     1 RES1    0.0000
@<TRIPOS>BOND
     1      1      2      1
     2      1      6      1
     3      1     12      1
     4      2      3      1
     5      3      4      1
     6      3      7      1
     7      4      5      1
     8      4     10      1
     9      5      6      1
    10      6     11      1
    11      7      8      2
    12      7     13      1
    13      8      9      1
    14      9     14      1
    15      9     15      1
@<TRIPOS>SUBSTRUCTURE
      1 RES1       1

@<TRIPOS>MOLECULE
 HZ Py 
    16     16      1
 SMALL
 NO_CHARGES
 ****
 ****
@<TRIPOS>ATOM
     1  N     0.0026    -0.0211     0.0014  N.2   1 RES1    0.0000
     2  C     0.0073    -0.0543     1.3374  C.2   1 RES1    0.0000
     3  C     1.1840    -0.0500     2.0946  C.2   1 RES1    0.0000
     4  C     2.3962    -0.0113     1.4286  C.2   1 RES1    0.0000
     5  C     2.4008     0.0222     0.0364  C.2   1 RES1    0.0000
     6  C     1.1787     0.0158    -0.6239  C.2   1 RES1    0.0000
     7  C    -1.3224    -0.0967     1.9674  C.2   1 RES1    0.0000
     8  N    -1.4506    -0.1774     3.2303  N.2   1 RES1    0.0000
     9  N    -2.7094    -0.1490     3.7486  N.3   1 RES1    0.0000
    10  H     1.1190    -0.0745     3.1746  H     1 RES1    0.0000
    11  H     3.3257     0.0539    -0.5252  H     1 RES1    0.0000
    12  H     1.1391     0.0423    -1.7085  H     1 RES1    0.0000
    13  H    -2.1762    -0.0535     1.2847  H     1 RES1    0.0000
    14  H    -3.4457    -0.4716     3.1258  H     1 RES1    0.0000
    15  H    -2.7380    -0.5982     4.6517  H     1 RES1    0.0000
    16  H     3.3273    -0.0057     1.9835  H     1 RES1    0.0000
@<TRIPOS>BOND
     1      1      2      1
     2      1      6      1
     3      2      3      1
     4      2      7      1
     5      3      4      1
     6      3     10      1
     7      4      5      1
     8      4     16      1
     9      5      6      1
    10      5     11      1
    11      6     12      1
    12      7      8      2
    13      7     13      1
    14      8      9      1
    15      9     14      1
    16      9     15      1
@<TRIPOS>SUBSTRUCTURE
      1 RES1       1

@<TRIPOS>MOLECULE
 pre-RC3 Pz 
    30     29      1
 SMALL
 NO_CHARGES
 ****
 ****
@<TRIPOS>ATOM
     1  N    -0.2495     0.3448     0.3903  N.2   1 RES1    0.0000
     2  C    -0.1731    -0.0531     1.6623  C.2   1 RES1    0.0000
     3  C     0.3632    -1.2870     2.0182  C.2   1 RES1    0.0000
     4  N     0.8497    -2.1350     1.1131  N.2   1 RES1    0.0000
     5  C     0.7748    -1.7364    -0.1504  C.2   1 RES1    0.0000
     6  C     0.2194    -0.5037    -0.5125  C.2   1 RES1    0.0000
     7  C    -0.7076     0.8553     2.7178  C.2   1 RES1    0.0000
     8  O    -1.2178     1.9204     2.4877  O.2   1 RES1    0.0000
     9  N    -3.0375    -0.8717     2.4236  N.3   1 RES1    0.0000
    10  N    -2.7393    -2.0119     1.7500  N.2   1 RES1    0.0000
    11  C    -2.5792    -1.9254     0.4859  C.2   1 RES1    0.0000
    12  C    -2.1402    -3.0916    -0.2889  C.2   1 RES1    0.0000
    13  N    -1.9918    -2.9091    -1.6028  N.2   1 RES1    0.0000
    14  C    -1.5740    -3.9602    -2.3071  C.2   1 RES1    0.0000
    15  C    -1.2962    -5.1830    -1.7108  C.2   1 RES1    0.0000
    16  N    -1.4343    -5.3703    -0.3953  N.2   1 RES1    0.0000
    17  C    -1.8531    -4.3305     0.3089  C.2   1 RES1    0.0000
    18  O    -3.2397     1.4370     0.5704  O.3   1 RES1    0.0000
    19  H    -1.9650    -4.4519     1.3800  H     1 RES1    0.0000
    20  H    -0.9546    -6.0276    -2.2991  H     1 RES1    0.0000
    21  H    -1.4556    -3.8222    -3.3769  H     1 RES1    0.0000
    22  H    -2.7368    -0.9959    -0.0649  H     1 RES1    0.0000
    23  H    -3.4332    -0.1096     1.8690  H     1 RES1    0.0000
    24  H    -3.5283    -1.0712     3.2825  H     1 RES1    0.0000
    25  H    -0.5887     0.4883     3.7524  H     1 RES1    0.0000
    26  H     0.3930    -1.5989     3.0581  H     1 RES1    0.0000
    27  H     1.1522    -2.4149    -0.9088  H     1 RES1    0.0000
    28  H     0.1526    -0.2138    -1.5555  H     1 RES1    0.0000
    29  H    -2.3979     1.8050     0.8787  H     1 RES1    0.0000
    30  H    -3.3210     1.6972    -0.3491  H     1 RES1    0.0000
@<TRIPOS>BOND
     1      1      2      1
     2      1      6      1
     3      2      3      1
     4      2      7      1
     5      3      4      1
     6      3     26      1
     7      4      5      1
     8      5      6      1
     9      5     27      1
    10      6     28      1
    11      7      8      2
    12      7     25      1
    13      9     10      1
    14      9     23      1
    15      9     24      1
    16     10     11      2
    17     11     12      1
    18     11     22      1
    19     12     13      1
    20     12     17      1
    21     13     14      1
    22     14     15      1
    23     14     21      1
    24     15     16      1
    25     15     20      1
    26     16     17      1
    27     17     19      1
    28     18     29      1
    29     18     30      1
@<TRIPOS>SUBSTRUCTURE
      1 RES1       1

@<TRIPOS>MOLECULE
 pre-RC3 Py 
    32     31      1
 SMALL
 NO_CHARGES
 ****
 ****
@<TRIPOS>ATOM
     1  C    -0.0003     0.0004     0.0004  C.2   1 RES1    0.0000
     2  C    -0.0001     0.0005     1.3919  C.2   1 RES1    0.0000
     3  N     1.1121     0.0003     2.1314  N.2   1 RES1    0.0000
     4  C     2.2712    -0.0084     1.4844  C.2   1 RES1    0.0000
     5  C     2.3809    -0.0130     0.0918  C.2   1 RES1    0.0000
     6  C     1.2209    -0.0088    -0.6652  C.2   1 RES1    0.0000
     7  C    -1.3106     0.0564     2.1069  C.2   1 RES1    0.0000
     8  O    -1.4371     0.0369     3.3051  O.2   1 RES1    0.0000
     9  N    -1.0850     2.7936     1.7311  N.3   1 RES1    0.0000
    10  N    -0.5467     3.2221     0.5685  N.2   1 RES1    0.0000
    11  C     0.7133     3.0979     0.4139  C.2   1 RES1    0.0000
    12  C     1.3545     3.4142    -0.8704  C.2   1 RES1    0.0000
    13  C     0.6195     3.8757    -1.9696  C.2   1 RES1    0.0000
    14  C     1.2887     4.1294    -3.1535  C.2   1 RES1    0.0000
    15  C     2.6647     3.9181    -3.2108  C.2   1 RES1    0.0000
    16  C     3.3043     3.4605    -2.0660  C.2   1 RES1    0.0000
    17  N     2.6757     3.2083    -0.9180  N.2   1 RES1    0.0000
    18  O    -2.9145     2.4039     3.8256  O.3   1 RES1    0.0000
    19  H    -0.4479     4.0223    -1.8670  H     1 RES1    0.0000
    20  H     3.2288     4.1052    -4.1155  H     1 RES1    0.0000
    21  H     4.3765     3.2877    -2.0684  H     1 RES1    0.0000
    22  H     1.3726     2.7235     1.2031  H     1 RES1    0.0000
    23  H    -0.4678     2.7505     2.5405  H     1 RES1    0.0000
    24  H    -1.9833     3.2014     1.9526  H     1 RES1    0.0000
    25  H     0.7495     4.4886    -4.0226  H     1 RES1    0.0000
    26  H    -2.1907     0.1128     1.4404  H     1 RES1    0.0000
    27  H    -0.9385     0.0335    -0.5420  H     1 RES1    0.0000
    28  H     1.2634     0.0123    -1.7478  H     1 RES1    0.0000
    29  H     3.3571     0.0066    -0.3750  H     1 RES1    0.0000
    30  H     3.1641    -0.0005     2.1019  H     1 RES1    0.0000
    31  H    -2.5850     1.4955     3.8821  H     1 RES1    0.0000
    32  H    -3.3254     2.5906     4.6712  H     1 RES1    0.0000
@<TRIPOS>BOND
     1      1      2      1
     2      1      6      1
     3      1     27      1
     4      2      3      1
     5      2      7      1
     6      3      4      1
     7      4      5      1
     8      4     30      1
     9      5      6      1
    10      5     29      1
    11      6     28      1
    12      7      8      2
    13      7     26      1
    14      9     10      1
    15      9     23      1
    16      9     24      1
    17     10     11      2
    18     11     12      1
    19     11     22      1
    20     12     13      1
    21     12     17      1
    22     13     14      1
    23     13     19      1
    24     14     15      1
    25     14     25      1
    26     15     16      1
    27     15     20      1
    28     16     17      1
    29     16     21      1
    30     18     31      1
    31     18     32      1
@<TRIPOS>SUBSTRUCTURE
      1 RES1       1

@<TRIPOS>MOLECULE
 TS3 Pz 
    30     31      1
 SMALL
 NO_CHARGES
 ****
 ****
@<TRIPOS>ATOM
     1  C     0.0117     0.3137    -0.0579  C.2   1 RES1    0.0000
     2  C     0.0187    -0.3255     1.1793  C.2   1 RES1    0.0000
     3  N     1.1399    -0.4939     1.8725  N.2   1 RES1    0.0000
     4  C     2.2552    -0.0187     1.3183  C.2   1 RES1    0.0000
     5  C     2.2469     0.6221     0.0745  C.2   1 RES1    0.0000
     6  N     1.1251     0.7892    -0.6140  N.2   1 RES1    0.0000
     7  C     3.4898    -0.2108     2.0999  C.2   1 RES1    0.0000
     8  N     4.6048     0.2051     1.6605  N.2   1 RES1    0.0000
     9  N     5.7133    -0.0396     2.4888  N.4   1 RES1    0.0000
    10  H     3.1690     0.9983    -0.3538  H     1 RES1    0.0000
    11  H    -0.9120     0.4439    -0.6111  H     1 RES1    0.0000
    12  H    -0.8973    -0.7071     1.6168  H     1 RES1    0.0000
    13  H     3.3728    -0.7164     3.0618  H     1 RES1    0.0000
    14  H     5.4594    -0.4958     3.3737  H     1 RES1    0.0000
    15  H     6.5598    -0.6032     1.9567  H     1 RES1    0.0000
    16  C     6.4843     1.2640     2.8683  C.3   1 RES1    0.0000
    17  O     7.7033     0.9271     3.2843  O.3   1 RES1    0.0000
    18  H     6.4369     1.8422     1.9276  H     1 RES1    0.0000
    19  C     5.6817     1.9623     3.9526  C.2   1 RES1    0.0000
    20  C     5.9383     3.3036     4.2493  C.2   1 RES1    0.0000
    21  N     5.3215     3.9361     5.2374  N.2   1 RES1    0.0000
    22  C     4.4432     3.2201     5.9416  C.2   1 RES1    0.0000
    23  C     4.1837     1.8877     5.6524  C.2   1 RES1    0.0000
    24  N     4.8016     1.2559     4.6526  N.2   1 RES1    0.0000
    25  H     6.6681     3.8614     3.6711  H     1 RES1    0.0000
    26  H     3.9322     3.7231     6.7550  H     1 RES1    0.0000
    27  H     3.4653     1.3180     6.2315  H     1 RES1    0.0000
    28  H     8.0621    -0.0087     2.4765  H     1 RES1    0.0000
    29  O     7.9124    -0.8966     1.7730  O.3   1 RES1    0.0000
    30  H     8.3523    -0.7813     0.9287  H     1 RES1    0.0000
@<TRIPOS>BOND
     1      1      2      1
     2      1      6      1
     3      1     11      1
     4      2      3      1
     5      2     12      1
     6      3      4      1
     7      4      5      1
     8      4      7      1
     9      5      6      1
    10      5     10      1
    11      7      8      2
    12      7     13      1
    13      8      9      1
    14      9     14      1
    15      9     15      1
    16      9     16      1
    17     16     17      1
    18     16     18      1
    19     16     19      1
    20     17     28      1
    21     19     20      1
    22     19     24      1
    23     20     21      1
    24     20     25      1
    25     21     22      1
    26     22     23      1
    27     22     26      1
    28     23     24      1
    29     23     27      1
    30     28     29      1
    31     29     30      1
@<TRIPOS>SUBSTRUCTURE
      1 RES1       1

@<TRIPOS>MOLECULE
 TS3 Py 
    32     33      1
 SMALL
 NO_CHARGES
 ****
 ****
@<TRIPOS>ATOM
     1  N    -0.0016    -0.0005     0.0016  N.2   1 RES1    0.0000
     2  C     0.0000    -0.0020     1.3328  C.2   1 RES1    0.0000
     3  C     1.1695    -0.0020     2.0905  C.2   1 RES1    0.0000
     4  C     2.3861     0.0033     1.4288  C.2   1 RES1    0.0000
     5  C     2.3934     0.0066     0.0365  C.2   1 RES1    0.0000
     6  C     1.1762     0.0053    -0.6284  C.2   1 RES1    0.0000
     7  C    -1.3422     0.0813     2.0442  C.3   1 RES1    0.0000
     8  O    -1.6093     1.3157     2.4773  O.3   1 RES1    0.0000
     9  N    -2.4400    -0.3311     1.0201  N.4   1 RES1    0.0000
    10  N    -2.5288    -1.7262     0.8507  N.2   1 RES1    0.0000
    11  C    -2.3623    -2.1428    -0.3361  C.2   1 RES1    0.0000
    12  C    -2.4397    -3.5834    -0.6510  C.2   1 RES1    0.0000
    13  N    -2.2539    -3.8820    -1.9391  N.2   1 RES1    0.0000
    14  C    -2.3128    -5.1647    -2.2893  C.2   1 RES1    0.0000
    15  C    -2.5555    -6.1940    -1.3854  C.2   1 RES1    0.0000
    16  C    -2.7476    -5.8705    -0.0464  C.2   1 RES1    0.0000
    17  C    -2.6894    -4.5395     0.3345  C.2   1 RES1    0.0000
    18  O    -3.9688     1.0563     2.3890  O.3   1 RES1    0.0000
    19  H    -2.8319    -4.2242     1.3600  H     1 RES1    0.0000
    20  H    -2.5930    -7.2205    -1.7273  H     1 RES1    0.0000
    21  H    -2.1588    -5.3796    -3.3418  H     1 RES1    0.0000
    22  H    -2.1486    -1.4815    -1.1790  H     1 RES1    0.0000
    23  H    -2.2175     0.1630     0.1471  H     1 RES1    0.0000
    24  H    -3.3540     0.1053     1.5330  H     1 RES1    0.0000
    25  H    -2.9396    -6.6445     0.6871  H     1 RES1    0.0000
    26  H    -1.4192    -0.7183     2.8029  H     1 RES1    0.0000
    27  H     1.1072     0.0132     3.1719  H     1 RES1    0.0000
    28  H     3.3162     0.0076     1.9851  H     1 RES1    0.0000
    29  H     3.3200     0.0107    -0.5229  H     1 RES1    0.0000
    30  H     1.1382     0.0074    -1.7130  H     1 RES1    0.0000
    31  H    -2.8666     1.3363     2.6115  H     1 RES1    0.0000
    32  H    -4.4571     0.8040     3.1745  H     1 RES1    0.0000
@<TRIPOS>BOND
     1      1      2      1
     2      1      6      1
     3      2      3      1
     4      2      7      1
     5      3      4      1
     6      3     27      1
     7      4      5      1
     8      4     28      1
     9      5      6      1
    10      5     29      1
    11      6     30      1
    12      7      8      1
    13      7      9      1
    14      7     26      1
    15      8     31      1
    16      9     10      1
    17      9     23      1
    18      9     24      1
    19     10     11      2
    20     11     12      1
    21     11     22      1
    22     12     13      1
    23     12     17      1
    24     13     14      1
    25     14     15      1
    26     14     21      1
    27     15     16      1
    28     15     20      1
    29     16     17      1
    30     16     25      1
    31     17     19      1
    32     18     31      1
    33     18     32      1
@<TRIPOS>SUBSTRUCTURE
      1 RES1       1

@<TRIPOS>MOLECULE
 post-RC3 Pz 
    30     30      1
 SMALL
 NO_CHARGES
 ****
 ****
@<TRIPOS>ATOM
     1  N     0.2766     0.0414    -0.0390  N.2   1 RES1    0.0000
     2  C     0.1079     0.0971     1.2761  C.2   1 RES1    0.0000
     3  C     1.1956     0.1608     2.1494  C.2   1 RES1    0.0000
     4  N     2.4489     0.1664     1.7150  N.2   1 RES1    0.0000
     5  C     2.6137     0.1124     0.3932  C.2   1 RES1    0.0000
     6  C     1.5344     0.0514    -0.4795  C.2   1 RES1    0.0000
     7  C    -1.3144     0.1317     1.8104  C.3   1 RES1    0.0000
     8  O    -1.5752     1.4517     2.1714  O.3   1 RES1    0.0000
     9  N    -2.2847    -0.3240     0.8138  N.3   1 RES1    0.0000
    10  N    -2.2486    -1.6883     0.6629  N.2   1 RES1    0.0000
    11  C    -2.4889    -2.1632    -0.4917  C.2   1 RES1    0.0000
    12  C    -2.5364    -3.6163    -0.7125  C.2   1 RES1    0.0000
    13  N    -2.7904    -4.0145    -1.9594  N.2   1 RES1    0.0000
    14  C    -2.8303    -5.3283    -2.1670  C.2   1 RES1    0.0000
    15  C    -2.6192    -6.2416    -1.1408  C.2   1 RES1    0.0000
    16  N    -2.3654    -5.8489     0.1090  N.2   1 RES1    0.0000
    17  C    -2.3249    -4.5415     0.3204  C.2   1 RES1    0.0000
    18  O    -4.1463     0.6090     2.7844  O.3   1 RES1    0.0000
    19  H    -2.1200    -4.1947     1.3267  H     1 RES1    0.0000
    20  H    -2.6553    -7.3093    -1.3273  H     1 RES1    0.0000
    21  H    -3.0363    -5.6626    -3.1782  H     1 RES1    0.0000
    22  H    -2.6686    -1.5376    -1.3701  H     1 RES1    0.0000
    23  H    -2.1378     0.1791    -0.0646  H     1 RES1    0.0000
    24  H    -3.9447     0.0855     1.9944  H     1 RES1    0.0000
    25  H    -1.4092    -0.5579     2.6571  H     1 RES1    0.0000
    26  H     1.0365     0.2124     3.2222  H     1 RES1    0.0000
    27  H     3.6320     0.1149     0.0202  H     1 RES1    0.0000
    28  H     1.6846     0.0073    -1.5527  H     1 RES1    0.0000
    29  H    -2.4307     1.4666     2.6289  H     1 RES1    0.0000
    30  H    -4.8013     0.1287     3.2934  H     1 RES1    0.0000
@<TRIPOS>BOND
     1      1      2      1
     2      1      6      1
     3      2      3      1
     4      2      7      1
     5      3      4      1
     6      3     26      1
     7      4      5      1
     8      5      6      1
     9      5     27      1
    10      6     28      1
    11      7      8      1
    12      7      9      1
    13      7     25      1
    14      8     29      1
    15      9     10      1
    16      9     23      1
    17     10     11      2
    18     11     12      1
    19     11     22      1
    20     12     13      1
    21     12     17      1
    22     13     14      1
    23     14     15      1
    24     14     21      1
    25     15     16      1
    26     15     20      1
    27     16     17      1
    28     17     19      1
    29     18     24      1
    30     18     30      1
@<TRIPOS>SUBSTRUCTURE
      1 RES1       1

@<TRIPOS>MOLECULE
 post-RC3 Py 
    32     32      1
 SMALL
 NO_CHARGES
 ****
 ****
@<TRIPOS>ATOM
     1  C     0.0309    -0.2227     0.0981  C.2   1 RES1    0.0000
     2  C     0.0750     0.1630     1.4417  C.2   1 RES1    0.0000
     3  N     1.1954     0.5674     2.0469  N.2   1 RES1    0.0000
     4  C     2.3144     0.6000     1.3250  C.2   1 RES1    0.0000
     5  C     2.3749     0.2377    -0.0151  C.2   1 RES1    0.0000
     6  C     1.2026    -0.1827    -0.6375  C.2   1 RES1    0.0000
     7  C    -1.1262     0.1469     2.2959  C.2   1 RES1    0.0000
     8  N    -2.2548    -0.2103     1.8336  N.2   1 RES1    0.0000
     9  N    -3.3424    -0.1322     2.6759  N.3   1 RES1    0.0000
    10  C    -4.2958    -1.2110     2.4142  C.3   1 RES1    0.0000
    11  O    -5.5349    -0.9156     2.9848  O.3   1 RES1    0.0000
    12  C    -3.8417    -2.5371     3.0085  C.2   1 RES1    0.0000
    13  N    -2.8730    -2.4903     3.9178  N.2   1 RES1    0.0000
    14  C    -2.4839    -3.6385     4.4758  C.2   1 RES1    0.0000
    15  C    -3.0369    -4.8698     4.1518  C.2   1 RES1    0.0000
    16  C    -4.0515    -4.9089     3.2003  C.2   1 RES1    0.0000
    17  C    -4.4631    -3.7214     2.6170  C.2   1 RES1    0.0000
    18  O    -5.4182     1.5417     1.6550  O.3   1 RES1    0.0000
    19  H    -0.9099    -0.5414    -0.3313  H     1 RES1    0.0000
    20  H     3.3137     0.2849    -0.5520  H     1 RES1    0.0000
    21  H     3.2066     0.9330     1.8460  H     1 RES1    0.0000
    22  H    -0.9783     0.4566     3.3337  H     1 RES1    0.0000
    23  H    -3.0746    -0.1515     3.6628  H     1 RES1    0.0000
    24  H    -4.5087     1.3465     1.9340  H     1 RES1    0.0000
    25  H     1.2063    -0.4747    -1.6812  H     1 RES1    0.0000
    26  H    -4.3548    -1.2963     1.3229  H     1 RES1    0.0000
    27  H    -5.2572    -3.6951     1.8804  H     1 RES1    0.0000
    28  H    -4.5116    -5.8496     2.9214  H     1 RES1    0.0000
    29  H    -2.6805    -5.7714     4.6334  H     1 RES1    0.0000
    30  H    -1.6920    -3.5658     5.2143  H     1 RES1    0.0000
    31  H    -5.8805    -0.1257     2.5407  H     1 RES1    0.0000
    32  H    -5.3647     2.0091     0.8199  H     1 RES1    0.0000
@<TRIPOS>BOND
     1      1      2      1
     2      1      6      1
     3      1     19      1
     4      2      3      1
     5      2      7      1
     6      3      4      1
     7      4      5      1
     8      4     21      1
     9      5      6      1
    10      5     20      1
    11      6     25      1
    12      7      8      2
    13      7     22      1
    14      8      9      1
    15      9     10      1
    16      9     23      1
    17     10     11      1
    18     10     12      1
    19     10     26      1
    20     11     31      1
    21     12     13      1
    22     12     17      1
    23     13     14      1
    24     14     15      1
    25     14     30      1
    26     15     16      1
    27     15     29      1
    28     16     17      1
    29     16     28      1
    30     17     27      1
    31     18     24      1
    32     18     32      1
@<TRIPOS>SUBSTRUCTURE
      1 RES1       1

@<TRIPOS>MOLECULE
 H2a Pz 
    27     28      1
 SMALL
 NO_CHARGES
 ****
 ****
@<TRIPOS>ATOM
     1  C     0.0000    -0.0000    -0.0000  C.2   1 RES1    0.0000
     2  C     0.0000    -0.0000     1.3960  C.2   1 RES1    0.0000
     3  N     1.1309     0.0000     2.0903  N.2   1 RES1    0.0000
     4  C     2.2620    -0.0034     1.3862  C.2   1 RES1    0.0000
     5  C     2.2576    -0.0032    -0.0037  C.2   1 RES1    0.0000
     6  N     1.1242    -0.0004    -0.7047  N.2   1 RES1    0.0000
     7  C    -1.3078    -0.0328     2.1708  C.3   1 RES1    0.0000
     8  O    -1.7835    -1.3505     2.0701  O.3   1 RES1    0.0000
     9  N    -1.1547     0.3339     3.5615  N.3   1 RES1    0.0000
    10  N    -1.1611     1.6834     3.7547  N.2   1 RES1    0.0000
    11  C    -0.5198     2.1466     4.7515  C.2   1 RES1    0.0000
    12  C    -0.5420     3.5839     5.0559  C.2   1 RES1    0.0000
    13  C    -1.2721     4.5049     4.2887  C.2   1 RES1    0.0000
    14  N    -1.2827     5.7993     4.5698  N.2   1 RES1    0.0000
    15  C    -0.5620     6.1850     5.6251  C.2   1 RES1    0.0000
    16  C     0.1608     5.2767     6.3886  C.2   1 RES1    0.0000
    17  N     0.1752     3.9754     6.1096  N.2   1 RES1    0.0000
    18  H    -1.8506     4.1643     3.4379  H     1 RES1    0.0000
    19  H    -0.5628     7.2423     5.8664  H     1 RES1    0.0000
    20  H     0.7409     5.6044     7.2447  H     1 RES1    0.0000
    21  H     0.0689     1.5207     5.4270  H     1 RES1    0.0000
    22  H    -0.3527    -0.1393     3.9810  H     1 RES1    0.0000
    23  H    -2.0084     0.6905     1.7400  H     1 RES1    0.0000
    24  H    -0.9360    -0.0030    -0.5503  H     1 RES1    0.0000
    25  H     3.1865    -0.0020    -0.5633  H     1 RES1    0.0000
    26  H     3.1928    -0.0033     1.9428  H     1 RES1    0.0000
    27  H    -2.5829    -1.4108     2.6040  H     1 RES1    0.0000
@<TRIPOS>BOND
     1      1      2      1
     2      1      6      1
     3      1     24      1
     4      2      3      1
     5      2      7      1
     6      3      4      1
     7      4      5      1
     8      4     26      1
     9      5      6      1
    10      5     25      1
    11      7      8      1
    12      7      9      1
    13      7     23      1
    14      8     27      1
    15      9     10      1
    16      9     22      1
    17     10     11      2
    18     11     12      1
    19     11     21      1
    20     12     13      1
    21     12     17      1
    22     13     14      1
    23     13     18      1
    24     14     15      1
    25     15     16      1
    26     15     19      1
    27     16     17      1
    28     16     20      1
@<TRIPOS>SUBSTRUCTURE
      1 RES1       1

@<TRIPOS>MOLECULE
 H2a Py 
    29     30      1
 SMALL
 NO_CHARGES
 ****
 ****
@<TRIPOS>ATOM
     1  C     0.0156    -0.0105    -0.0685  C.2   1 RES1    0.0000
     2  C     0.0583    -0.0334     1.3238  C.2   1 RES1    0.0000
     3  N     1.1874    -0.1557     2.0151  N.2   1 RES1    0.0000
     4  C     2.3287    -0.2628     1.3329  C.2   1 RES1    0.0000
     5  C     2.3926    -0.2497    -0.0543  C.2   1 RES1    0.0000
     6  C     1.2064    -0.1210    -0.7693  C.2   1 RES1    0.0000
     7  C    -1.2323     0.0512     2.1277  C.3   1 RES1    0.0000
     8  O    -1.8449    -1.2111     2.0166  O.3   1 RES1    0.0000
     9  N    -1.0203     0.3757     3.5208  N.3   1 RES1    0.0000
    10  N    -0.9344     1.7225     3.7395  N.2   1 RES1    0.0000
    11  C    -0.2228     2.1208     4.7159  C.2   1 RES1    0.0000
    12  C    -0.1348     3.5507     5.0571  C.2   1 RES1    0.0000
    13  C    -0.8329     4.5268     4.3378  C.2   1 RES1    0.0000
    14  C    -0.6973     5.8501     4.7188  C.2   1 RES1    0.0000
    15  C     0.1252     6.1603     5.7988  C.2   1 RES1    0.0000
    16  C     0.7757     5.1188     6.4485  C.2   1 RES1    0.0000
    17  N     0.6560     3.8398     6.0950  N.2   1 RES1    0.0000
    18  H    -1.4593     4.2265     3.5082  H     1 RES1    0.0000
    19  H     0.2600     7.1815     6.1316  H     1 RES1    0.0000
    20  H     1.4250     5.3186     7.2953  H     1 RES1    0.0000
    21  H     0.3528     1.4413     5.3496  H     1 RES1    0.0000
    22  H    -0.2249    -0.1462     3.8929  H     1 RES1    0.0000
    23  H    -1.2242     6.6321     4.1843  H     1 RES1    0.0000
    24  H    -1.8670     0.8464     1.7224  H     1 RES1    0.0000
    25  H    -0.9361     0.0837    -0.5779  H     1 RES1    0.0000
    26  H     1.2127    -0.1069    -1.8528  H     1 RES1    0.0000
    27  H     3.3475    -0.3362    -0.5568  H     1 RES1    0.0000
    28  H     3.2320    -0.3607     1.9263  H     1 RES1    0.0000
    29  H    -2.6031    -1.2097     2.6106  H     1 RES1    0.0000
@<TRIPOS>BOND
     1      1      2      1
     2      1      6      1
     3      1     25      1
     4      2      3      1
     5      2      7      1
     6      3      4      1
     7      4      5      1
     8      4     28      1
     9      5      6      1
    10      5     27      1
    11      6     26      1
    12      7      8      1
    13      7      9      1
    14      7     24      1
    15      8     29      1
    16      9     10      1
    17      9     22      1
    18     10     11      2
    19     11     12      1
    20     11     21      1
    21     12     13      1
    22     12     17      1
    23     13     14      1
    24     13     18      1
    25     14     15      1
    26     14     23      1
    27     15     16      1
    28     15     19      1
    29     16     17      1
    30     16     20      1
@<TRIPOS>SUBSTRUCTURE
      1 RES1       1

@<TRIPOS>MOLECULE
 H2b Pz 
    27     28      1
 SMALL
 NO_CHARGES
 ****
 ****
@<TRIPOS>ATOM
     1  N     0.0087    -0.0077    -0.0041  N.2   1 RES1    0.0000
     2  C    -0.0003    -0.0049     1.3260  C.2   1 RES1    0.0000
     3  C     1.1804     0.0064     2.0690  C.2   1 RES1    0.0000
     4  N     2.3725     0.0047     1.4784  N.2   1 RES1    0.0000
     5  C     2.3790    -0.0025     0.1482  C.2   1 RES1    0.0000
     6  C     1.2015    -0.0047    -0.5928  C.2   1 RES1    0.0000
     7  C    -1.3585    -0.0344     1.9855  C.3   1 RES1    0.0000
     8  O    -1.2141     0.2699     3.3413  O.3   1 RES1    0.0000
     9  N    -2.2157     0.9364     1.3264  N.3   1 RES1    0.0000
    10  N    -3.4945     0.8806     1.7721  N.2   1 RES1    0.0000
    11  C    -4.4153     1.3888     1.0528  C.2   1 RES1    0.0000
    12  C    -5.8122     1.3982     1.5055  C.2   1 RES1    0.0000
    13  N    -6.6974     1.9434     0.6699  N.2   1 RES1    0.0000
    14  C    -7.9660     1.9555     1.0711  C.2   1 RES1    0.0000
    15  C    -8.3555     1.4291     2.2968  C.2   1 RES1    0.0000
    16  N    -7.4751     0.8813     3.1370  N.2   1 RES1    0.0000
    17  C    -6.2113     0.8666     2.7413  C.2   1 RES1    0.0000
    18  H    -5.4782     0.4251     3.4063  H     1 RES1    0.0000
    19  H    -9.3938     1.4478     2.6089  H     1 RES1    0.0000
    20  H    -8.6924     2.3973     0.3973  H     1 RES1    0.0000
    21  H    -4.2229     1.8438     0.0782  H     1 RES1    0.0000
    22  H    -2.0868     0.9643     0.3163  H     1 RES1    0.0000
    23  H    -1.7844    -1.0440     1.8761  H     1 RES1    0.0000
    24  H     1.1473     0.0217     3.1510  H     1 RES1    0.0000
    25  H     3.3456    -0.0043    -0.3439  H     1 RES1    0.0000
    26  H     1.2206    -0.0029    -1.6772  H     1 RES1    0.0000
    27  H    -2.1008     0.3635     3.7061  H     1 RES1    0.0000
@<TRIPOS>BOND
     1      1      2      1
     2      1      6      1
     3      2      3      1
     4      2      7      1
     5      3      4      1
     6      3     24      1
     7      4      5      1
     8      5      6      1
     9      5     25      1
    10      6     26      1
    11      7      8      1
    12      7      9      1
    13      7     23      1
    14      8     27      1
    15      9     10      1
    16      9     22      1
    17     10     11      2
    18     11     12      1
    19     11     21      1
    20     12     13      1
    21     12     17      1
    22     13     14      1
    23     14     15      1
    24     14     20      1
    25     15     16      1
    26     15     19      1
    27     16     17      1
    28     17     18      1
@<TRIPOS>SUBSTRUCTURE
      1 RES1       1

@<TRIPOS>MOLECULE
 H2b Py 
    29     30      1
 SMALL
 NO_CHARGES
 ****
 ****
@<TRIPOS>ATOM
     1  N     0.0431    -0.0489    -0.0233  N.2   1 RES1    0.0000
     2  C     0.0029    -0.0355     1.3094  C.2   1 RES1    0.0000
     3  C     1.1376     0.0277     2.1108  C.2   1 RES1    0.0000
     4  C     2.3766     0.0716     1.4851  C.2   1 RES1    0.0000
     5  C     2.4329     0.0546     0.0972  C.2   1 RES1    0.0000
     6  C     1.2375    -0.0024    -0.6105  C.2   1 RES1    0.0000
     7  C    -1.3835    -0.1132     1.9082  C.3   1 RES1    0.0000
     8  O    -1.3166     0.1325     3.2835  O.3   1 RES1    0.0000
     9  N    -2.2267     0.8747     1.2550  N.3   1 RES1    0.0000
    10  N    -3.5237     0.7818     1.6515  N.2   1 RES1    0.0000
    11  C    -4.4258     1.2871     0.9080  C.2   1 RES1    0.0000
    12  C    -5.8444     1.2642     1.2997  C.2   1 RES1    0.0000
    13  N    -6.6823     1.8224     0.4205  N.2   1 RES1    0.0000
    14  C    -7.9807     1.8327     0.7177  C.2   1 RES1    0.0000
    15  C    -8.5062     1.2975     1.8873  C.2   1 RES1    0.0000
    16  C    -7.6270     0.7170     2.7975  C.2   1 RES1    0.0000
    17  C    -6.2749     0.6968     2.5038  C.2   1 RES1    0.0000
    18  H    -5.5488     0.2567     3.1745  H     1 RES1    0.0000
    19  H    -9.5714     1.3355     2.0759  H     1 RES1    0.0000
    20  H    -8.6325     2.2938    -0.0179  H     1 RES1    0.0000
    21  H    -4.2021     1.7658    -0.0484  H     1 RES1    0.0000
    22  H    -2.0666     0.9173     0.2496  H     1 RES1    0.0000
    23  H    -7.9944     0.2869     3.7221  H     1 RES1    0.0000
    24  H    -1.7868    -1.1231     1.7339  H     1 RES1    0.0000
    25  H     1.0313     0.0482     3.1865  H     1 RES1    0.0000
    26  H     3.2855     0.1221     2.0731  H     1 RES1    0.0000
    27  H     3.3774     0.0883    -0.4307  H     1 RES1    0.0000
    28  H     1.2373    -0.0110    -1.6958  H     1 RES1    0.0000
    29  H    -2.2242     0.2418     3.5880  H     1 RES1    0.0000
@<TRIPOS>BOND
     1      1      2      1
     2      1      6      1
     3      2      3      1
     4      2      7      1
     5      3      4      1
     6      3     25      1
     7      4      5      1
     8      4     26      1
     9      5      6      1
    10      5     27      1
    11      6     28      1
    12      7      8      1
    13      7      9      1
    14      7     24      1
    15      8     29      1
    16      9     10      1
    17      9     22      1
    18     10     11      2
    19     11     12      1
    20     11     21      1
    21     12     13      1
    22     12     17      1
    23     13     14      1
    24     14     15      1
    25     14     20      1
    26     15     16      1
    27     15     19      1
    28     16     17      1
    29     16     23      1
    30     17     18      1
@<TRIPOS>SUBSTRUCTURE
      1 RES1       1

@<TRIPOS>MOLECULE
 H2c Pz 
    27     28      1
 SMALL
 NO_CHARGES
 ****
 ****
@<TRIPOS>ATOM
     1  C    -0.0217    -0.0943     0.0130  C.2   1 RES1    0.0000
     2  C     0.0008    -0.0256     1.4094  C.2   1 RES1    0.0000
     3  N     1.1430     0.0722     2.0761  N.2   1 RES1    0.0000
     4  C     2.2659     0.1005     1.3583  C.2   1 RES1    0.0000
     5  C     2.2380     0.0254    -0.0278  C.2   1 RES1    0.0000
     6  N     1.0935    -0.0725    -0.7054  N.2   1 RES1    0.0000
     7  C    -1.2774    -0.0787     2.2347  C.3   1 RES1    0.0000
     8  O    -1.0213     0.1860     3.5838  O.3   1 RES1    0.0000
     9  N    -2.2345     0.8452     1.6713  N.3   1 RES1    0.0000
    10  N    -3.5175     0.5904     2.0512  N.2   1 RES1    0.0000
    11  C    -4.3363     1.5626     2.0927  C.2   1 RES1    0.0000
    12  C    -5.7493     1.3410     2.4296  C.2   1 RES1    0.0000
    13  C    -6.2617     0.0675     2.7222  C.2   1 RES1    0.0000
    14  N    -7.5370    -0.1213     3.0264  N.2   1 RES1    0.0000
    15  C    -8.3124     0.9651     3.0420  C.2   1 RES1    0.0000
    16  C    -7.8089     2.2276     2.7546  C.2   1 RES1    0.0000
    17  N    -6.5286     2.4225     2.4471  N.2   1 RES1    0.0000
    18  H    -5.6085    -0.7973     2.7041  H     1 RES1    0.0000
    19  H    -9.3587     0.8239     3.2897  H     1 RES1    0.0000
    20  H    -8.4510     3.1018     2.7720  H     1 RES1    0.0000
    21  H    -4.0498     2.5971     1.8840  H     1 RES1    0.0000
    22  H    -1.9461     1.8173     1.7943  H     1 RES1    0.0000
    23  H    -1.7355    -1.0687     2.1347  H     1 RES1    0.0000
    24  H    -0.9653    -0.1617    -0.5173  H     1 RES1    0.0000
    25  H     3.1556     0.0445    -0.6053  H     1 RES1    0.0000
    26  H     3.2009     0.1836     1.9006  H     1 RES1    0.0000
    27  H    -0.0609     0.2338     3.6955  H     1 RES1    0.0000
@<TRIPOS>BOND
     1      1      2      1
     2      1      6      1
     3      1     24      1
     4      2      3      1
     5      2      7      1
     6      3      4      1
     7      4      5      1
     8      4     26      1
     9      5      6      1
    10      5     25      1
    11      7      8      1
    12      7      9      1
    13      7     23      1
    14      8     27      1
    15      9     10      1
    16      9     22      1
    17     10     11      2
    18     11     12      1
    19     11     21      1
    20     12     13      1
    21     12     17      1
    22     13     14      1
    23     13     18      1
    24     14     15      1
    25     15     16      1
    26     15     19      1
    27     16     17      1
    28     16     20      1
@<TRIPOS>SUBSTRUCTURE
      1 RES1       1

@<TRIPOS>MOLECULE
 H2c Py 
    29     30      1
 SMALL
 NO_CHARGES
 ****
 ****
@<TRIPOS>ATOM
     1  N    -0.0186    -0.0114     0.0009  N.2   1 RES1    0.0000
     2  C    -0.0076    -0.0266     1.3371  C.2   1 RES1    0.0000
     3  C     1.1716    -0.0059     2.0896  C.2   1 RES1    0.0000
     4  C     2.3808     0.0340     1.4181  C.2   1 RES1    0.0000
     5  C     2.3791     0.0518     0.0257  C.2   1 RES1    0.0000
     6  C     1.1545     0.0272    -0.6297  C.2   1 RES1    0.0000
     7  C    -1.3346    -0.0729     1.9740  C.2   1 RES1    0.0000
     8  N    -1.4559    -0.0641     3.2395  N.2   1 RES1    0.0000
     9  N    -2.7152    -0.0446     3.7649  N.3   1 RES1    0.0000
    10  C    -2.7995    -0.6624     5.0683  C.3   1 RES1    0.0000
    11  O    -2.7360    -2.0578     4.9950  O.3   1 RES1    0.0000
    12  C    -4.0831    -0.2036     5.7539  C.2   1 RES1    0.0000
    13  C    -4.4469     1.1423     5.7775  C.2   1 RES1    0.0000
    14  C    -5.6113     1.4961     6.4407  C.2   1 RES1    0.0000
    15  C    -6.3708     0.5010     7.0498  C.2   1 RES1    0.0000
    16  C    -5.9267    -0.8106     6.9666  C.2   1 RES1    0.0000
    17  N    -4.8045    -1.1577     6.3330  N.2   1 RES1    0.0000
    18  H     1.1108    -0.0247     3.1698  H     1 RES1    0.0000
    19  H     3.3014     0.0822    -0.5402  H     1 RES1    0.0000
    20  H     1.1105     0.0387    -1.7144  H     1 RES1    0.0000
    21  H    -2.1892    -0.1112     1.2927  H     1 RES1    0.0000
    22  H    -3.4343    -0.3985     3.1319  H     1 RES1    0.0000
    23  H     3.3141     0.0495     1.9690  H     1 RES1    0.0000
    24  H    -1.9354    -0.2838     5.6255  H     1 RES1    0.0000
    25  H    -3.8261     1.8735     5.2759  H     1 RES1    0.0000
    26  H    -5.9268     2.5320     6.4813  H     1 RES1    0.0000
    27  H    -7.2875     0.7336     7.5762  H     1 RES1    0.0000
    28  H    -6.4882    -1.6189     7.4232  H     1 RES1    0.0000
    29  H    -3.4808    -2.4005     5.5120  H     1 RES1    0.0000
@<TRIPOS>BOND
     1      1      2      1
     2      1      6      1
     3      2      3      1
     4      2      7      1
     5      3      4      1
     6      3     18      1
     7      4      5      1
     8      4     23      1
     9      5      6      1
    10      5     19      1
    11      6     20      1
    12      7      8      2
    13      7     21      1
    14      8      9      1
    15      9     10      1
    16      9     22      1
    17     10     11      1
    18     10     12      1
    19     10     24      1
    20     11     29      1
    21     12     13      1
    22     12     17      1
    23     13     14      1
    24     13     25      1
    25     14     15      1
    26     14     26      1
    27     15     16      1
    28     15     27      1
    29     16     17      1
    30     16     28      1
@<TRIPOS>SUBSTRUCTURE
      1 RES1       1

@<TRIPOS>MOLECULE
 pre-RC4 Pz 
    30     30      1
 SMALL
 NO_CHARGES
 ****
 ****
@<TRIPOS>ATOM
     1  C    -0.0062    -0.0940     0.0461  C.2   1 RES1    0.0000
     2  C    -0.0608     0.0476     1.4419  C.2   1 RES1    0.0000
     3  N     1.0453     0.2417     2.1610  N.2   1 RES1    0.0000
     4  C     2.1921     0.2923     1.4868  C.2   1 RES1    0.0000
     5  C     2.2407     0.1517     0.1056  C.2   1 RES1    0.0000
     6  N     1.1373    -0.0421    -0.6203  N.2   1 RES1    0.0000
     7  C    -1.3251    -0.0037     2.1900  C.2   1 RES1    0.0000
     8  N    -2.4297    -0.1557     1.5764  N.2   1 RES1    0.0000
     9  N    -3.5645    -0.2504     2.3315  N.3   1 RES1    0.0000
    10  C    -4.7330     0.2068     1.6329  C.3   1 RES1    0.0000
    11  O    -4.7825     1.6194     1.5540  O.3   1 RES1    0.0000
    12  C    -5.9830    -0.3254     2.3165  C.2   1 RES1    0.0000
    13  N    -7.0034     0.5156     2.4275  N.2   1 RES1    0.0000
    14  C    -8.1129     0.0535     3.0018  C.2   1 RES1    0.0000
    15  C    -8.1963    -1.2556     3.4591  C.2   1 RES1    0.0000
    16  N    -7.1765    -2.1065     3.3490  N.2   1 RES1    0.0000
    17  C    -6.0709    -1.6408     2.7804  C.2   1 RES1    0.0000
    18  O    -3.0601     2.2688     3.6970  O.3   1 RES1    0.0000
    19  H    -0.9182    -0.2508    -0.5182  H     1 RES1    0.0000
    20  H     3.1840     0.1955    -0.4277  H     1 RES1    0.0000
    21  H     3.0973     0.4492     2.0638  H     1 RES1    0.0000
    22  H    -1.2534     0.1026     3.2743  H     1 RES1    0.0000
    23  H    -3.4729     0.1741     3.2579  H     1 RES1    0.0000
    24  H    -4.6625    -0.2045     0.6208  H     1 RES1    0.0000
    25  H    -5.2248    -2.3123     2.6898  H     1 RES1    0.0000
    26  H    -9.1031    -1.6259     3.9242  H     1 RES1    0.0000
    27  H    -8.9467     0.7396     3.0982  H     1 RES1    0.0000
    28  H    -5.7004     1.8812     1.7269  H     1 RES1    0.0000
    29  H    -3.5401     2.3711     2.8618  H     1 RES1    0.0000
    30  H    -2.3987     2.9624     3.7225  H     1 RES1    0.0000
@<TRIPOS>BOND
     1      1      2      1
     2      1      6      1
     3      1     19      1
     4      2      3      1
     5      2      7      1
     6      3      4      1
     7      4      5      1
     8      4     21      1
     9      5      6      1
    10      5     20      1
    11      7      8      2
    12      7     22      1
    13      8      9      1
    14      9     10      1
    15      9     23      1
    16     10     11      1
    17     10     12      1
    18     10     24      1
    19     11     28      1
    20     12     13      1
    21     12     17      1
    22     13     14      1
    23     14     15      1
    24     14     27      1
    25     15     16      1
    26     15     26      1
    27     16     17      1
    28     17     25      1
    29     18     29      1
    30     18     30      1
@<TRIPOS>SUBSTRUCTURE
      1 RES1       1

@<TRIPOS>MOLECULE
 pre-RC4´ Pz 
    33     33      1
 SMALL
 NO_CHARGES
 ****
 ****
@<TRIPOS>ATOM
     1  C     0.2451    -0.3551    -0.0530  C.2   1 RES1    0.0000
     2  C     0.1684    -0.1341     1.3249  C.2   1 RES1    0.0000
     3  N     1.2526     0.1279     2.0435  N.2   1 RES1    0.0000
     4  C     2.4158     0.1730     1.3957  C.2   1 RES1    0.0000
     5  C     2.4873    -0.0507     0.0266  C.2   1 RES1    0.0000
     6  N     1.4029    -0.3159    -0.7014  N.2   1 RES1    0.0000
     7  C    -1.1487    -0.2109     2.0814  C.3   1 RES1    0.0000
     8  O    -1.0043     0.3458     3.3738  O.3   1 RES1    0.0000
     9  N    -2.1804     0.4473     1.3276  N.3   1 RES1    0.0000
    10  N    -3.4356     0.0879     1.7335  N.2   1 RES1    0.0000
    11  C    -4.3699     0.9363     1.5687  C.2   1 RES1    0.0000
    12  C    -5.7520     0.6067     1.9447  C.2   1 RES1    0.0000
    13  C    -6.1231    -0.6621     2.4164  C.2   1 RES1    0.0000
    14  N    -7.3698    -0.9439     2.7646  N.2   1 RES1    0.0000
    15  C    -8.2593     0.0439     2.6428  C.2   1 RES1    0.0000
    16  C    -7.8972     1.3009     2.1748  C.2   1 RES1    0.0000
    17  N    -6.6459     1.5893     1.8244  N.2   1 RES1    0.0000
    18  O    -2.4135     2.8027     3.0430  O.3   1 RES1    0.0000
    19  C    -3.5425     3.2138     3.7909  C.3   1 RES1    0.0000
    20  H    -5.3797    -1.4459     2.5048  H     1 RES1    0.0000
    21  H    -9.2837    -0.1738     2.9244  H     1 RES1    0.0000
    22  H    -8.6317     2.0938     2.0802  H     1 RES1    0.0000
    23  H    -4.2021     1.9397     1.1716  H     1 RES1    0.0000
    24  H    -2.0459     1.4615     1.2979  H     1 RES1    0.0000
    25  H    -1.4600    -1.2563     2.1746  H     1 RES1    0.0000
    26  H    -0.6517    -0.5582    -0.6270  H     1 RES1    0.0000
    27  H     3.4377    -0.0146    -0.4943  H     1 RES1    0.0000
    28  H     3.3028     0.3913     1.9796  H     1 RES1    0.0000
    29  H    -0.0530     0.4228     3.5465  H     1 RES1    0.0000
    30  H    -1.9941     2.0456     3.4745  H     1 RES1    0.0000
    31  H    -4.0701     3.9640     3.2017  H     1 RES1    0.0000
    32  H    -4.2286     2.3813     3.9814  H     1 RES1    0.0000
    33  H    -3.2524     3.6625     4.7462  H     1 RES1    0.0000
@<TRIPOS>BOND
     1      1      2      1
     2      1      6      1
     3      1     26      1
     4      2      3      1
     5      2      7      1
     6      3      4      1
     7      4      5      1
     8      4     28      1
     9      5      6      1
    10      5     27      1
    11      7      8      1
    12      7      9      1
    13      7     25      1
    14      8     29      1
    15      9     10      1
    16      9     24      1
    17     10     11      2
    18     11     12      1
    19     11     23      1
    20     12     13      1
    21     12     17      1
    22     13     14      1
    23     13     20      1
    24     14     15      1
    25     15     16      1
    26     15     21      1
    27     16     17      1
    28     16     22      1
    29     18     19      1
    30     18     30      1
    31     19     31      1
    32     19     32      1
    33     19     33      1
@<TRIPOS>SUBSTRUCTURE
      1 RES1       1

@<TRIPOS>MOLECULE
 pre-RC4a Pz 
    35     35      1
 SMALL
 NO_CHARGES
 ****
 ****
@<TRIPOS>ATOM
     1  C     0.1939    -0.3553     0.1820  C.2   1 RES1    0.0000
     2  C     0.1793    -0.0340     1.5412  C.2   1 RES1    0.0000
     3  N     1.2792     0.3524     2.1788  N.2   1 RES1    0.0000
     4  C     2.3920     0.4196     1.4522  C.2   1 RES1    0.0000
     5  C     2.4052     0.0989     0.0986  C.2   1 RES1    0.0000
     6  N     1.3057    -0.2899    -0.5430  N.2   1 RES1    0.0000
     7  C    -1.0872    -0.1195     2.3563  C.3   1 RES1    0.0000
     8  O    -1.5079    -1.4936     2.3598  O.3   1 RES1    0.0000
     9  N    -2.0982     0.7532     1.8249  N.3   1 RES1    0.0000
    10  N    -3.2255     0.7300     2.5970  N.2   1 RES1    0.0000
    11  C    -4.3355     1.0004     2.0327  C.2   1 RES1    0.0000
    12  C    -5.5775     1.0471     2.8181  C.2   1 RES1    0.0000
    13  C    -5.5874     0.9423     4.2174  C.2   1 RES1    0.0000
    14  N    -6.7129     0.9709     4.9159  N.2   1 RES1    0.0000
    15  C    -7.8418     1.1130     4.2186  C.2   1 RES1    0.0000
    16  C    -7.8363     1.2309     2.8338  C.2   1 RES1    0.0000
    17  N    -6.7087     1.1985     2.1280  N.2   1 RES1    0.0000
    18  O    -2.7273    -2.7807     0.2380  O.3   1 RES1    0.0000
    19  C    -3.3059    -1.9247    -0.5969  C.2   1 RES1    0.0000
    20  C    -4.1812    -2.6078    -1.6058  C.3   1 RES1    0.0000
    21  O    -3.1329    -0.7268    -0.5402  O.2   1 RES1    0.0000
    22  H    -8.7705     1.1377     4.7779  H     1 RES1    0.0000
    23  H    -4.6552     0.8396     4.7611  H     1 RES1    0.0000
    24  H    -8.7614     1.3545     2.2808  H     1 RES1    0.0000
    25  H    -4.4252     1.1996     0.9627  H     1 RES1    0.0000
    26  H    -2.2879     0.5812     0.8353  H     1 RES1    0.0000
    27  H    -4.9757    -3.1453    -1.0860  H     1 RES1    0.0000
    28  H    -3.5926    -3.3422    -2.1571  H     1 RES1    0.0000
    29  H    -4.6036    -1.8712    -2.2831  H     1 RES1    0.0000
    30  H    -2.1981    -1.5734     3.0295  H     1 RES1    0.0000
    31  H    -2.2040    -2.2931     0.9129  H     1 RES1    0.0000
    32  H    -0.8692     0.1902     3.3784  H     1 RES1    0.0000
    33  H     3.2963     0.7352     1.9610  H     1 RES1    0.0000
    34  H     3.3217     0.1572    -0.4786  H     1 RES1    0.0000
    35  H    -0.7135    -0.6634    -0.3293  H     1 RES1    0.0000
@<TRIPOS>BOND
     1      1      2      1
     2      1      6      1
     3      1     35      1
     4      2      3      1
     5      2      7      1
     6      3      4      1
     7      4      5      1
     8      4     33      1
     9      5      6      1
    10      5     34      1
    11      7      8      1
    12      7      9      1
    13      7     32      1
    14      8     30      1
    15      9     10      1
    16      9     26      1
    17     10     11      2
    18     11     12      1
    19     11     25      1
    20     12     13      1
    21     12     17      1
    22     13     14      1
    23     13     23      1
    24     14     15      1
    25     15     16      1
    26     15     22      1
    27     16     17      1
    28     16     24      1
    29     18     19      1
    30     18     31      1
    31     19     20      1
    32     19     21      2
    33     20     27      1
    34     20     28      1
    35     20     29      1
@<TRIPOS>SUBSTRUCTURE
      1 RES1       1

@<TRIPOS>MOLECULE
 pre-RC4 Py 
    32     32      1
 SMALL
 NO_CHARGES
 ****
 ****
@<TRIPOS>ATOM
     1  C     0.0003    -0.0085    -0.0050  C.2   1 RES1    0.0000
     2  C     0.0019     0.0001     1.3884  C.2   1 RES1    0.0000
     3  N     1.1176     0.0057     2.1119  N.2   1 RES1    0.0000
     4  C     2.2892     0.0046     1.4739  C.2   1 RES1    0.0000
     5  C     2.3933    -0.0057     0.0903  C.2   1 RES1    0.0000
     6  C     1.2220    -0.0123    -0.6610  C.2   1 RES1    0.0000
     7  C    -1.2973    -0.0306     2.1846  C.3   1 RES1    0.0000
     8  O    -1.0484     0.3008     3.5378  O.3   1 RES1    0.0000
     9  N    -2.2628     0.8494     1.5849  N.3   1 RES1    0.0000
    10  N    -3.5402     0.5895     2.0009  N.2   1 RES1    0.0000
    11  C    -4.3679     1.5561     2.0001  C.2   1 RES1    0.0000
    12  C    -5.7744     1.3432     2.3831  C.2   1 RES1    0.0000
    13  C    -6.2623     0.0790     2.7323  C.2   1 RES1    0.0000
    14  C    -7.5953    -0.0399     3.0836  C.2   1 RES1    0.0000
    15  C    -8.3986     1.0977     3.0781  C.2   1 RES1    0.0000
    16  C    -7.8195     2.3079     2.7179  C.2   1 RES1    0.0000
    17  N    -6.5383     2.4401     2.3766  N.2   1 RES1    0.0000
    18  O    -1.9509     2.9817     3.6077  O.3   1 RES1    0.0000
    19  H    -5.5905    -0.7693     2.7192  H     1 RES1    0.0000
    20  H    -9.4466     1.0510     3.3453  H     1 RES1    0.0000
    21  H    -8.4115     3.2178     2.7018  H     1 RES1    0.0000
    22  H    -4.0904     2.5768     1.7288  H     1 RES1    0.0000
    23  H    -1.9994     1.8331     1.6845  H     1 RES1    0.0000
    24  H    -8.0065    -1.0042     3.3588  H     1 RES1    0.0000
    25  H    -1.7326    -1.0341     2.1384  H     1 RES1    0.0000
    26  H    -0.9403    -0.0008    -0.5400  H     1 RES1    0.0000
    27  H     1.2625    -0.0160    -1.7439  H     1 RES1    0.0000
    28  H     3.3668    -0.0052    -0.3826  H     1 RES1    0.0000
    29  H     3.1754     0.0138     2.0994  H     1 RES1    0.0000
    30  H    -0.0864     0.2409     3.6608  H     1 RES1    0.0000
    31  H    -1.7168     2.0827     3.8848  H     1 RES1    0.0000
    32  H    -2.6487     3.2706     4.1989  H     1 RES1    0.0000
@<TRIPOS>BOND
     1      1      2      1
     2      1      6      1
     3      1     26      1
     4      2      3      1
     5      2      7      1
     6      3      4      1
     7      4      5      1
     8      4     29      1
     9      5      6      1
    10      5     28      1
    11      6     27      1
    12      7      8      1
    13      7      9      1
    14      7     25      1
    15      8     30      1
    16      9     10      1
    17      9     23      1
    18     10     11      2
    19     11     12      1
    20     11     22      1
    21     12     13      1
    22     12     17      1
    23     13     14      1
    24     13     19      1
    25     14     15      1
    26     14     24      1
    27     15     16      1
    28     15     20      1
    29     16     17      1
    30     16     21      1
    31     18     31      1
    32     18     32      1
@<TRIPOS>SUBSTRUCTURE
      1 RES1       1

@<TRIPOS>MOLECULE
 pre-RC4´ Py 
    35     35      1
 SMALL
 NO_CHARGES
 ****
 ****
@<TRIPOS>ATOM
     1  C     0.2346    -0.3207    -0.0665  C.2   1 RES1    0.0000
     2  C     0.1618    -0.1104     1.3090  C.2   1 RES1    0.0000
     3  N     1.2284     0.1480     2.0601  N.2   1 RES1    0.0000
     4  C     2.4227     0.2095     1.4687  C.2   1 RES1    0.0000
     5  C     2.5998     0.0122     0.1067  C.2   1 RES1    0.0000
     6  C     1.4797    -0.2580    -0.6735  C.2   1 RES1    0.0000
     7  C    -1.1637    -0.1982     2.0563  C.3   1 RES1    0.0000
     8  O    -1.0295     0.3491     3.3541  O.3   1 RES1    0.0000
     9  N    -2.1976     0.4560     1.3012  N.3   1 RES1    0.0000
    10  N    -3.4542     0.0910     1.7064  N.2   1 RES1    0.0000
    11  C    -4.3889     0.9395     1.5482  C.2   1 RES1    0.0000
    12  C    -5.7755     0.6146     1.9245  C.2   1 RES1    0.0000
    13  C    -6.1346    -0.6478     2.4093  C.2   1 RES1    0.0000
    14  C    -7.4563    -0.8709     2.7531  C.2   1 RES1    0.0000
    15  C    -8.3756     0.1647     2.6060  C.2   1 RES1    0.0000
    16  C    -7.9197     1.3826     2.1171  C.2   1 RES1    0.0000
    17  N    -6.6515     1.6143     1.7808  N.2   1 RES1    0.0000
    18  O    -2.4645     2.7915     3.0819  O.3   1 RES1    0.0000
    19  C    -3.6154     3.0928     3.8479  C.3   1 RES1    0.0000
    20  H    -5.3757    -1.4135     2.5036  H     1 RES1    0.0000
    21  H    -9.4192     0.0348     2.8625  H     1 RES1    0.0000
    22  H    -8.6048     2.2150     1.9887  H     1 RES1    0.0000
    23  H    -4.2190     1.9453     1.1583  H     1 RES1    0.0000
    24  H    -2.0678     1.4708     1.2784  H     1 RES1    0.0000
    25  H    -7.7697    -1.8370     3.1314  H     1 RES1    0.0000
    26  H    -1.4679    -1.2465     2.1411  H     1 RES1    0.0000
    27  H    -0.6703    -0.5150    -0.6273  H     1 RES1    0.0000
    28  H     1.5772    -0.4134    -1.7415  H     1 RES1    0.0000
    29  H     3.5890     0.0725    -0.3283  H     1 RES1    0.0000
    30  H     3.2667     0.4264     2.1148  H     1 RES1    0.0000
    31  H    -0.0756     0.4356     3.5170  H     1 RES1    0.0000
    32  H    -2.0130     2.0261     3.4646  H     1 RES1    0.0000
    33  H    -4.2113     3.8082     3.2803  H     1 RES1    0.0000
    34  H    -4.2291     2.2034     4.0267  H     1 RES1    0.0000
    35  H    -3.3525     3.5438     4.8105  H     1 RES1    0.0000
@<TRIPOS>BOND
     1      1      2      1
     2      1      6      1
     3      1     27      1
     4      2      3      1
     5      2      7      1
     6      3      4      1
     7      4      5      1
     8      4     30      1
     9      5      6      1
    10      5     29      1
    11      6     28      1
    12      7      8      1
    13      7      9      1
    14      7     26      1
    15      8     31      1
    16      9     10      1
    17      9     24      1
    18     10     11      2
    19     11     12      1
    20     11     23      1
    21     12     13      1
    22     12     17      1
    23     13     14      1
    24     13     20      1
    25     14     15      1
    26     14     25      1
    27     15     16      1
    28     15     21      1
    29     16     17      1
    30     16     22      1
    31     18     19      1
    32     18     32      1
    33     19     33      1
    34     19     34      1
    35     19     35      1
@<TRIPOS>SUBSTRUCTURE
      1 RES1       1

@<TRIPOS>MOLECULE
 pre-RC4a Py 
    37     37      1
 SMALL
 NO_CHARGES
 ****
 ****
@<TRIPOS>ATOM
     1  N    -0.6252     0.2682     0.0718  N.2   1 RES1    0.0000
     2  C    -0.4502     0.1623     1.3937  C.2   1 RES1    0.0000
     3  C     0.7970     0.3098     2.0091  C.2   1 RES1    0.0000
     4  C     1.8967     0.5836     1.2145  C.2   1 RES1    0.0000
     5  C     1.7227     0.6989    -0.1619  C.2   1 RES1    0.0000
     6  C     0.4441     0.5317    -0.6787  C.2   1 RES1    0.0000
     7  C    -1.6733    -0.1150     2.1652  C.2   1 RES1    0.0000
     8  N    -1.6909     0.0233     3.4322  N.2   1 RES1    0.0000
     9  N    -2.8489    -0.2603     4.0915  N.3   1 RES1    0.0000
    10  C    -2.9463     0.4574     5.3386  C.3   1 RES1    0.0000
    11  O    -2.8384     1.8764     5.1497  O.3   1 RES1    0.0000
    12  C    -4.2734     0.1726     6.0005  C.2   1 RES1    0.0000
    13  C    -5.4645     0.5571     5.3858  C.2   1 RES1    0.0000
    14  C    -6.6579     0.2691     6.0323  C.2   1 RES1    0.0000
    15  C    -6.6151    -0.3842     7.2581  C.2   1 RES1    0.0000
    16  C    -5.3735    -0.7217     7.7837  C.2   1 RES1    0.0000
    17  N    -4.2190    -0.4520     7.1744  N.2   1 RES1    0.0000
    18  O    -3.2849     2.9391     2.6227  O.3   1 RES1    0.0000
    19  C    -3.9144     2.1175     1.7879  C.2   1 RES1    0.0000
    20  O    -4.6149     1.2065     2.1739  O.2   1 RES1    0.0000
    21  C    -3.6266     2.4062     0.3457  C.3   1 RES1    0.0000
    22  H     2.5553     0.9084    -0.8211  H     1 RES1    0.0000
    23  H     0.8749     0.2011     3.0829  H     1 RES1    0.0000
    24  H     0.2672     0.6115    -1.7468  H     1 RES1    0.0000
    25  H    -2.5527    -0.4192     1.5924  H     1 RES1    0.0000
    26  H    -3.6865    -0.1813     3.5118  H     1 RES1    0.0000
    27  H    -2.7256     1.8469     0.0705  H     1 RES1    0.0000
    28  H    -3.4392     3.4668     0.1895  H     1 RES1    0.0000
    29  H    -4.4539     2.0549    -0.2665  H     1 RES1    0.0000
    30  H    -1.9057     2.0628     4.9898  H     1 RES1    0.0000
    31  H    -3.3925     2.6112     3.5411  H     1 RES1    0.0000
    32  H    -2.1432     0.1220     5.9948  H     1 RES1    0.0000
    33  H    -5.2991    -1.2312     8.7391  H     1 RES1    0.0000
    34  H    -7.5206    -0.6285     7.7990  H     1 RES1    0.0000
    35  H    -5.4493     1.0600     4.4250  H     1 RES1    0.0000
    36  H    -7.6048     0.5495     5.5864  H     1 RES1    0.0000
    37  H     2.8787     0.7007     1.6578  H     1 RES1    0.0000
@<TRIPOS>BOND
     1      1      2      1
     2      1      6      1
     3      2      3      1
     4      2      7      1
     5      3      4      1
     6      3     23      1
     7      4      5      1
     8      4     37      1
     9      5      6      1
    10      5     22      1
    11      6     24      1
    12      7      8      2
    13      7     25      1
    14      8      9      1
    15      9     10      1
    16      9     26      1
    17     10     11      1
    18     10     12      1
    19     10     32      1
    20     11     30      1
    21     12     13      1
    22     12     17      1
    23     13     14      1
    24     13     35      1
    25     14     15      1
    26     14     36      1
    27     15     16      1
    28     15     34      1
    29     16     17      1
    30     16     33      1
    31     18     19      1
    32     18     31      1
    33     19     20      2
    34     19     21      1
    35     21     27      1
    36     21     28      1
    37     21     29      1
@<TRIPOS>SUBSTRUCTURE
      1 RES1       1

@<TRIPOS>MOLECULE
 TS4 Pz 
    30     31      1
 SMALL
 NO_CHARGES
 ****
 ****
@<TRIPOS>ATOM
     1  N    -0.0016    -1.0008     0.2664  N.2   1 RES1    0.0000
     2  C     0.3525    -0.0980     1.1772  C.2   1 RES1    0.0000
     3  C     1.6747     0.0158     1.6123  C.2   1 RES1    0.0000
     4  N     2.6359    -0.7616     1.1244  N.2   1 RES1    0.0000
     5  C     2.2758    -1.6563     0.2068  C.2   1 RES1    0.0000
     6  C     0.9589    -1.7831    -0.2204  C.2   1 RES1    0.0000
     7  C    -0.7186     0.8305     1.7049  C.3   1 RES1    0.0000
     8  O    -2.0802     0.0053     1.4748  O.3   1 RES1    0.0000
     9  N    -0.5690     1.1339     3.0377  N.2   1 RES1    0.0000
    10  N    -1.1713     2.3265     3.3293  N.2   1 RES1    0.0000
    11  C    -1.2774     2.6134     4.5701  C.2   1 RES1    0.0000
    12  C    -1.8868     3.8764     4.9991  C.2   1 RES1    0.0000
    13  N    -1.9938     4.0720     6.3152  N.2   1 RES1    0.0000
    14  C    -2.5489     5.2178     6.7051  C.2   1 RES1    0.0000
    15  C    -2.9973     6.1674     5.7971  C.2   1 RES1    0.0000
    16  N    -2.8946     5.9799     4.4783  N.2   1 RES1    0.0000
    17  C    -2.3432     4.8425     4.0850  C.2   1 RES1    0.0000
    18  H    -2.2463     4.6646     3.0203  H     1 RES1    0.0000
    19  H    -3.4467     7.0953     6.1332  H     1 RES1    0.0000
    20  H    -2.6384     5.3833     7.7738  H     1 RES1    0.0000
    21  H    -0.9130     1.9519     5.3593  H     1 RES1    0.0000
    22  H    -1.2198     0.0126     3.7088  H     1 RES1    0.0000
    23  H    -0.8948     1.6946     1.0624  H     1 RES1    0.0000
    24  H     1.9359     0.7429     2.3713  H     1 RES1    0.0000
    25  H     3.0539    -2.2954    -0.1958  H     1 RES1    0.0000
    26  H     0.6726    -2.5243    -0.9577  H     1 RES1    0.0000
    27  H    -1.8780    -0.6510     0.7810  H     1 RES1    0.0000
    28  H    -2.2142    -0.4922     2.4856  H     1 RES1    0.0000
    29  O    -1.9503    -0.8040     3.7089  O.3   1 RES1    0.0000
    30  H    -2.6398    -0.6400     4.3586  H     1 RES1    0.0000
@<TRIPOS>BOND
     1      1      2      1
     2      1      6      1
     3      2      3      1
     4      2      7      1
     5      3      4      1
     6      3     24      1
     7      4      5      1
     8      5      6      1
     9      5     25      1
    10      6     26      1
    11      7      8      1
    12      7      9      1
    13      7     23      1
    14      8     27      1
    15      8     28      1
    16      9     10      2
    17     10     11      1
    18     11     12      1
    19     11     21      1
    20     12     13      1
    21     12     17      1
    22     13     14      1
    23     14     15      1
    24     14     20      1
    25     15     16      1
    26     15     19      1
    27     16     17      1
    28     17     18      1
    29     22     29      1
    30     28     29      1
    31     29     30      1
@<TRIPOS>SUBSTRUCTURE
      1 RES1       1

@<TRIPOS>MOLECULE
 TS4´ Pz 
    33     34      1
 SMALL
 NO_CHARGES
 ****
 ****
@<TRIPOS>ATOM
     1  C    -0.0113     0.0318     0.0495  C.2   1 RES1    0.0000
     2  C    -0.0181    -0.0203     1.4555  C.2   1 RES1    0.0000
     3  N     1.1248    -0.0586     2.1451  N.2   1 RES1    0.0000
     4  C     2.2514    -0.0460     1.4354  C.2   1 RES1    0.0000
     5  C     2.2502     0.0061     0.0482  C.2   1 RES1    0.0000
     6  N     1.1118     0.0458    -0.6505  N.2   1 RES1    0.0000
     7  C    -1.2578    -0.0305     2.2361  C.2   1 RES1    0.0000
     8  N    -2.3967     0.0577     1.6600  N.2   1 RES1    0.0000
     9  N    -3.4886     0.0236     2.4781  N.2   1 RES1    0.0000
    10  C    -4.6300     0.3189     1.7719  C.3   1 RES1    0.0000
    11  O    -4.9082     1.9027     1.7922  O.3   1 RES1    0.0000
    12  C    -5.8812    -0.2698     2.3858  C.2   1 RES1    0.0000
    13  N    -7.0037     0.4414     2.3195  N.2   1 RES1    0.0000
    14  C    -8.1044    -0.1102     2.8261  C.2   1 RES1    0.0000
    15  C    -8.0776    -1.3769     3.3978  C.2   1 RES1    0.0000
    16  N    -6.9563    -2.0906     3.4767  N.2   1 RES1    0.0000
    17  C    -5.8580    -1.5368     2.9739  C.2   1 RES1    0.0000
    18  O    -3.6363     2.1640     3.7839  O.3   1 RES1    0.0000
    19  H    -0.9496     0.0613    -0.4921  H     1 RES1    0.0000
    20  H     3.1781     0.0156    -0.5129  H     1 RES1    0.0000
    21  H     3.1835    -0.0781     1.9902  H     1 RES1    0.0000
    22  H    -1.1560    -0.1216     3.3200  H     1 RES1    0.0000
    23  H    -3.4225     1.1609     3.5316  H     1 RES1    0.0000
    24  H    -4.5568     0.1422     0.6970  H     1 RES1    0.0000
    25  H    -4.9277    -2.0877     3.0375  H     1 RES1    0.0000
    26  H    -8.9787    -1.8209     3.8062  H     1 RES1    0.0000
    27  H    -9.0195     0.4691     2.7792  H     1 RES1    0.0000
    28  H    -5.8762     2.0039     1.8578  H     1 RES1    0.0000
    29  H    -4.3680     2.2258     2.7614  H     1 RES1    0.0000
    30  C    -2.4500     2.9608     3.7059  C.3   1 RES1    0.0000
    31  H    -1.7272     2.6049     4.4400  H     1 RES1    0.0000
    32  H    -2.0126     2.9029     2.7058  H     1 RES1    0.0000
    33  H    -2.7178     3.9910     3.9346  H     1 RES1    0.0000
@<TRIPOS>BOND
     1      1      2      1
     2      1      6      1
     3      1     19      1
     4      2      3      1
     5      2      7      1
     6      3      4      1
     7      4      5      1
     8      4     21      1
     9      5      6      1
    10      5     20      1
    11      7      8      1
    12      7     22      1
    13      8      9      2
    14      9     10      1
    15     10     11      1
    16     10     12      1
    17     10     24      1
    18     11     28      1
    19     11     29      1
    20     12     13      1
    21     12     17      1
    22     13     14      1
    23     14     15      1
    24     14     27      1
    25     15     16      1
    26     15     26      1
    27     16     17      1
    28     17     25      1
    29     18     23      1
    30     18     29      1
    31     18     30      1
    32     30     31      1
    33     30     32      1
    34     30     33      1
@<TRIPOS>SUBSTRUCTURE
      1 RES1       1

@<TRIPOS>MOLECULE
 TS4a Pz 
    35     34      1
 SMALL
 NO_CHARGES
 ****
 ****
@<TRIPOS>ATOM
     1  H    -0.6605     0.6465     0.4570  H     1 RES1    0.0000
     2  C    -0.4452     0.3246     1.4700  C.2   1 RES1    0.0000
     3  N     0.6326     0.8444     2.0580  N.2   1 RES1    0.0000
     4  C     0.8812     0.4411     3.2965  C.2   1 RES1    0.0000
     5  H     1.7539     0.8457     3.7960  H     1 RES1    0.0000
     6  C     0.0554    -0.4805     3.9540  C.2   1 RES1    0.0000
     7  N    -1.0198    -0.9998     3.3599  N.2   1 RES1    0.0000
     8  C    -1.2653    -0.5939     2.1182  C.2   1 RES1    0.0000
     9  H    -2.1371    -1.0098     1.6249  H     1 RES1    0.0000
    10  C     0.3144    -0.9357     5.3288  C.2   1 RES1    0.0000
    11  H    -0.3775    -1.6717     5.7422  H     1 RES1    0.0000
    12  N     1.3060    -0.4688     5.9810  N.2   1 RES1    0.0000
    13  N     1.4585    -0.9756     7.2524  N.3   1 RES1    0.0000
    14  H     0.5493    -1.4171     7.7260  H     1 RES1    0.0000
    15  O    -0.7328    -1.7506     8.2825  O.co2 1 RES1    0.0000
    16  C    -1.2425    -0.8627     9.0254  C.2   1 RES1    0.0000
    17  C    -2.6303    -1.1223     9.5637  C.3   1 RES1    0.0000
    18  H    -3.1252    -0.1847     9.8074  H     1 RES1    0.0000
    19  H    -2.5313    -1.7105    10.4795  H     1 RES1    0.0000
    20  H    -3.2105    -1.7031     8.8491  H     1 RES1    0.0000
    21  O    -0.6683     0.1988     9.3746  O.co2 1 RES1    0.0000
    22  H     1.3363     1.8239     7.9912  H     1 RES1    0.0000
    23  H     0.5786     0.7948     8.9918  H     1 RES1    0.0000
    24  O     1.5038     1.2025     8.7085  O.3   1 RES1    0.0000
    25  C     2.3519    -0.3479     7.9964  C.2   1 RES1    0.0000
    26  C     2.7752    -0.9105     9.3025  C.2   1 RES1    0.0000
    27  H     3.1130     0.2207     7.4739  H     1 RES1    0.0000
    28  N     3.9256    -0.4247     9.7674  N.2   1 RES1    0.0000
    29  C     4.3356    -0.8967    10.9367  C.2   1 RES1    0.0000
    30  C     3.5969    -1.8472    11.6407  C.2   1 RES1    0.0000
    31  N     2.4554    -2.3407    11.1730  N.2   1 RES1    0.0000
    32  C     2.0415    -1.8734     9.9977  C.2   1 RES1    0.0000
    33  H     5.2721    -0.5134    11.3267  H     1 RES1    0.0000
    34  H     3.9410    -2.2184    12.6002  H     1 RES1    0.0000
    35  H     1.1130    -2.2737     9.6042  H     1 RES1    0.0000
@<TRIPOS>BOND
     1      1      2      1
     2      2      3      1
     3      2      8      1
     4      3      4      1
     5      4      5      1
     6      4      6      1
     7      6      7      1
     8      6     10      1
     9      7      8      1
    10      8      9      1
    11     10     11      1
    12     10     12      2
    13     12     13      1
    14     13     14      1
    15     13     25      1
    16     15     16      2
    17     16     17      1
    18     16     21      2
    19     17     18      1
    20     17     19      1
    21     17     20      1
    22     22     24      1
    23     23     24      1
    24     25     26      2
    25     25     27      1
    26     26     28      1
    27     26     32      1
    28     28     29      1
    29     29     30      1
    30     29     33      1
    31     30     31      1
    32     30     34      1
    33     31     32      1
    34     32     35      1
@<TRIPOS>SUBSTRUCTURE
      1 RES1       1

@<TRIPOS>MOLECULE
 TS4 Py 
    32     33      1
 SMALL
 NO_CHARGES
 ****
 ****
@<TRIPOS>ATOM
     1  N     0.0483    -0.9656     0.2621  N.2   1 RES1    0.0000
     2  C     0.4089    -0.0998     1.2105  C.2   1 RES1    0.0000
     3  C     1.6986    -0.0359     1.7287  C.2   1 RES1    0.0000
     4  C     2.6515    -0.9069     1.2191  C.2   1 RES1    0.0000
     5  C     2.2848    -1.8058     0.2237  C.2   1 RES1    0.0000
     6  C     0.9687    -1.8016    -0.2186  C.2   1 RES1    0.0000
     7  C    -0.6555     0.8674     1.6914  C.3   1 RES1    0.0000
     8  O    -2.0301     0.1089     1.3464  O.3   1 RES1    0.0000
     9  N    -0.5871     1.1418     3.0373  N.2   1 RES1    0.0000
    10  N    -1.1623     2.3550     3.3114  N.2   1 RES1    0.0000
    11  C    -1.3563     2.6172     4.5464  C.2   1 RES1    0.0000
    12  C    -1.9459     3.8960     4.9684  C.2   1 RES1    0.0000
    13  N    -2.1301     4.0382     6.2863  N.2   1 RES1    0.0000
    14  C    -2.6630     5.1788     6.7227  C.2   1 RES1    0.0000
    15  C    -3.0363     6.2248     5.8888  C.2   1 RES1    0.0000
    16  C    -2.8426     6.0704     4.5177  C.2   1 RES1    0.0000
    17  C    -2.2916     4.8929     4.0461  C.2   1 RES1    0.0000
    18  H    -2.1183     4.7176     2.9925  H     1 RES1    0.0000
    19  H    -3.4639     7.1292     6.3022  H     1 RES1    0.0000
    20  H    -2.7973     5.2587     7.7973  H     1 RES1    0.0000
    21  H    -1.0843     1.9201     5.3422  H     1 RES1    0.0000
    22  H    -1.3326     0.0559     3.6317  H     1 RES1    0.0000
    23  H    -3.1194     6.8610     3.8295  H     1 RES1    0.0000
    24  H    -0.7482     1.7506     1.0573  H     1 RES1    0.0000
    25  H     1.9170     0.6725     2.5162  H     1 RES1    0.0000
    26  H     3.6663    -0.8903     1.5986  H     1 RES1    0.0000
    27  H     2.9972    -2.5033    -0.1973  H     1 RES1    0.0000
    28  H     0.6350    -2.4949    -0.9832  H     1 RES1    0.0000
    29  H    -1.7777    -0.5542     0.6709  H     1 RES1    0.0000
    30  H    -2.2631    -0.3853     2.3292  H     1 RES1    0.0000
    31  O    -2.1089    -0.7260     3.5799  O.3   1 RES1    0.0000
    32  H    -2.8314    -0.5156     4.1781  H     1 RES1    0.0000
@<TRIPOS>BOND
     1      1      2      1
     2      1      6      1
     3      2      3      1
     4      2      7      1
     5      3      4      1
     6      3     25      1
     7      4      5      1
     8      4     26      1
     9      5      6      1
    10      5     27      1
    11      6     28      1
    12      7      8      1
    13      7      9      1
    14      7     24      1
    15      8     29      1
    16      8     30      1
    17      9     10      2
    18     10     11      1
    19     11     12      1
    20     11     21      1
    21     12     13      1
    22     12     17      1
    23     13     14      1
    24     14     15      1
    25     14     20      1
    26     15     16      1
    27     15     19      1
    28     16     17      1
    29     16     23      1
    30     17     18      1
    31     22     31      1
    32     30     31      1
    33     31     32      1
@<TRIPOS>SUBSTRUCTURE
      1 RES1       1

@<TRIPOS>MOLECULE
 TS4´ Py 
    35     36      1
 SMALL
 NO_CHARGES
 ****
 ****
@<TRIPOS>ATOM
     1  C    -0.0107     0.0113     0.0447  C.2   1 RES1    0.0000
     2  C    -0.0148    -0.0285     1.4462  C.2   1 RES1    0.0000
     3  N     1.1121    -0.0602     2.1684  N.2   1 RES1    0.0000
     4  C     2.2733    -0.0552     1.5147  C.2   1 RES1    0.0000
     5  C     2.3802    -0.0187     0.1306  C.2   1 RES1    0.0000
     6  C     1.2039     0.0152    -0.6159  C.2   1 RES1    0.0000
     7  C    -1.2629    -0.0321     2.2203  C.2   1 RES1    0.0000
     8  N    -2.4008     0.0469     1.6426  N.2   1 RES1    0.0000
     9  N    -3.4955     0.0233     2.4620  N.2   1 RES1    0.0000
    10  C    -4.6365     0.3215     1.7535  C.3   1 RES1    0.0000
    11  O    -4.9079     1.9017     1.7623  O.3   1 RES1    0.0000
    12  C    -5.8994    -0.2570     2.3632  C.2   1 RES1    0.0000
    13  N    -7.0029     0.4883     2.2839  N.2   1 RES1    0.0000
    14  C    -8.1418    -0.0081     2.7680  C.2   1 RES1    0.0000
    15  C    -8.2276    -1.2668     3.3474  C.2   1 RES1    0.0000
    16  C    -7.0715    -2.0346     3.4359  C.2   1 RES1    0.0000
    17  C    -5.8809    -1.5243     2.9383  C.2   1 RES1    0.0000
    18  O    -3.6227     2.1654     3.7485  O.3   1 RES1    0.0000
    19  H    -0.9551     0.0359    -0.4830  H     1 RES1    0.0000
    20  H     3.3530    -0.0177    -0.3443  H     1 RES1    0.0000
    21  H     3.1655    -0.0818     2.1333  H     1 RES1    0.0000
    22  H    -1.1646    -0.1070     3.3057  H     1 RES1    0.0000
    23  H    -3.4219     1.1521     3.4860  H     1 RES1    0.0000
    24  H     1.2394     0.0439    -1.6990  H     1 RES1    0.0000
    25  H    -4.5608     0.1349     0.6804  H     1 RES1    0.0000
    26  H    -4.9453    -2.0640     2.9945  H     1 RES1    0.0000
    27  H    -7.0971    -3.0165     3.8936  H     1 RES1    0.0000
    28  H    -9.1753    -1.6274     3.7259  H     1 RES1    0.0000
    29  H    -9.0149     0.6308     2.6905  H     1 RES1    0.0000
    30  H    -5.8796     1.9837     1.8477  H     1 RES1    0.0000
    31  H    -4.3652     2.2265     2.7198  H     1 RES1    0.0000
    32  C    -2.4309     2.9488     3.6567  C.3   1 RES1    0.0000
    33  H    -1.6983     2.5823     4.3764  H     1 RES1    0.0000
    34  H    -2.0073     2.8923     2.6502  H     1 RES1    0.0000
    35  H    -2.6817     3.9818     3.8945  H     1 RES1    0.0000
@<TRIPOS>BOND
     1      1      2      1
     2      1      6      1
     3      1     19      1
     4      2      3      1
     5      2      7      1
     6      3      4      1
     7      4      5      1
     8      4     21      1
     9      5      6      1
    10      5     20      1
    11      6     24      1
    12      7      8      1
    13      7     22      1
    14      8      9      2
    15      9     10      1
    16     10     11      1
    17     10     12      1
    18     10     25      1
    19     11     30      1
    20     11     31      1
    21     12     13      1
    22     12     17      1
    23     13     14      1
    24     14     15      1
    25     14     29      1
    26     15     16      1
    27     15     28      1
    28     16     17      1
    29     16     27      1
    30     17     26      1
    31     18     23      1
    32     18     31      1
    33     18     32      1
    34     32     33      1
    35     32     34      1
    36     32     35      1
@<TRIPOS>SUBSTRUCTURE
      1 RES1       1

@<TRIPOS>MOLECULE
 TS4a Py 
    37     36      1
 SMALL
 NO_CHARGES
 ****
 ****
@<TRIPOS>ATOM
     1  C    -0.0651     0.1796    -0.1149  C.2   1 RES1    0.0000
     2  C     0.0125     0.2012     1.2756  C.2   1 RES1    0.0000
     3  N     1.1538     0.3249     1.9556  N.2   1 RES1    0.0000
     4  C     2.2781     0.4340     1.2555  C.2   1 RES1    0.0000
     5  C     2.3157     0.4179    -0.1363  C.2   1 RES1    0.0000
     6  C     1.1204     0.2888    -0.8298  C.2   1 RES1    0.0000
     7  C    -1.1843     0.0840     2.1459  C.2   1 RES1    0.0000
     8  N    -2.3798     0.4339     1.7058  N.3   1 RES1    0.0000
     9  N    -3.3766     0.4453     2.6577  N.2   1 RES1    0.0000
    10  C    -4.5619     0.5546     2.2005  C.2   1 RES1    0.0000
    11  C    -5.7137     0.5903     3.1200  C.2   1 RES1    0.0000
    12  C    -5.5547     0.5525     4.5079  C.2   1 RES1    0.0000
    13  C    -6.6895     0.5900     5.3009  C.2   1 RES1    0.0000
    14  C    -7.9358     0.6630     4.6872  C.2   1 RES1    0.0000
    15  C    -7.9873     0.6974     3.2979  C.2   1 RES1    0.0000
    16  N    -6.9063     0.6631     2.5221  N.2   1 RES1    0.0000
    17  O    -1.1841    -1.8303     2.2634  O.3   1 RES1    0.0000
    18  O    -2.4288    -2.4068     0.1875  O.co2 1 RES1    0.0000
    19  C    -3.1167    -1.7150    -0.6074  C.2   1 RES1    0.0000
    20  C    -3.8915    -2.4520    -1.6786  C.3   1 RES1    0.0000
    21  O    -3.2244    -0.4587    -0.5694  O.co2 1 RES1    0.0000
    22  H    -8.8491     0.6945     5.2676  H     1 RES1    0.0000
    23  H    -4.5595     0.4993     4.9296  H     1 RES1    0.0000
    24  H    -8.9410     0.7560     2.7830  H     1 RES1    0.0000
    25  H    -4.7835     0.6188     1.1337  H     1 RES1    0.0000
    26  H    -2.6794     0.1826     0.6902  H     1 RES1    0.0000
    27  H    -4.8814    -2.6850    -1.2782  H     1 RES1    0.0000
    28  H    -3.3953    -3.3867    -1.9320  H     1 RES1    0.0000
    29  H    -4.0202    -1.8211    -2.5562  H     1 RES1    0.0000
    30  H    -1.7534    -2.0910     2.9958  H     1 RES1    0.0000
    31  H    -1.6968    -2.0777     1.3822  H     1 RES1    0.0000
    32  H    -0.9984     0.2184     3.2048  H     1 RES1    0.0000
    33  H     3.1915     0.5378     1.8321  H     1 RES1    0.0000
    34  H     3.2616     0.5052    -0.6556  H     1 RES1    0.0000
    35  H    -1.0184     0.0772    -0.6197  H     1 RES1    0.0000
    36  H     1.1070     0.2715    -1.9129  H     1 RES1    0.0000
    37  H    -6.6064     0.5637     6.3810  H     1 RES1    0.0000
@<TRIPOS>BOND
     1      1      2      1
     2      1      6      1
     3      1     35      1
     4      2      3      1
     5      2      7      2
     6      3      4      1
     7      4      5      1
     8      4     33      1
     9      5      6      1
    10      5     34      1
    11      6     36      1
    12      7      8      1
    13      7     32      1
    14      8      9      1
    15      8     26      1
    16      9     10      2
    17     10     11      1
    18     10     25      1
    19     11     12      1
    20     11     16      1
    21     12     13      1
    22     12     23      1
    23     13     14      1
    24     13     37      1
    25     14     15      1
    26     14     22      1
    27     15     16      1
    28     15     24      1
    29     17     30      1
    30     17     31      1
    31     18     19      2
    32     19     20      1
    33     19     21      2
    34     20     27      1
    35     20     28      1
    36     20     29      1
@<TRIPOS>SUBSTRUCTURE
      1 RES1       1

@<TRIPOS>MOLECULE
 post-RC4 Pz 
    30     29      1
 SMALL
 NO_CHARGES
 ****
 ****
@<TRIPOS>ATOM
     1  C     0.0105    -0.0121    -0.0224  C.2   1 RES1    0.0000
     2  C     0.0154    -0.0182     1.3769  C.2   1 RES1    0.0000
     3  N     1.1558    -0.0267     2.0702  N.2   1 RES1    0.0000
     4  C     2.2800     0.0001     1.3622  C.2   1 RES1    0.0000
     5  C     2.2685     0.0223    -0.0303  C.2   1 RES1    0.0000
     6  N     1.1341     0.0085    -0.7271  N.2   1 RES1    0.0000
     7  C    -1.2328    -0.0298     2.1582  C.2   1 RES1    0.0000
     8  N    -2.3173     0.3842     1.6281  N.2   1 RES1    0.0000
     9  N    -3.4019     0.2836     2.4919  N.2   1 RES1    0.0000
    10  C    -4.4783     0.7269     1.9752  C.2   1 RES1    0.0000
    11  C    -5.7394     0.7144     2.7306  C.2   1 RES1    0.0000
    12  C    -5.8165     0.2543     4.0515  C.2   1 RES1    0.0000
    13  N    -6.9623     0.2429     4.7201  N.2   1 RES1    0.0000
    14  C    -8.0331     0.6954     4.0686  C.2   1 RES1    0.0000
    15  C    -7.9586     1.1583     2.7576  C.2   1 RES1    0.0000
    16  N    -6.8137     1.1698     2.0833  N.2   1 RES1    0.0000
    17  O    -0.9396     2.8849     0.9412  O.3   1 RES1    0.0000
    18  O    -0.1159     2.2819     3.6673  O.3   1 RES1    0.0000
    19  H    -4.9264    -0.1033     4.5562  H     1 RES1    0.0000
    20  H    -8.9764     0.6911     4.6040  H     1 RES1    0.0000
    21  H    -8.8404     1.5261     2.2442  H     1 RES1    0.0000
    22  H    -4.5161     1.1267     0.9601  H     1 RES1    0.0000
    23  H    -1.6639     2.2471     0.8738  H     1 RES1    0.0000
    24  H    -1.1932    -0.3791     3.1893  H     1 RES1    0.0000
    25  H    -0.9282    -0.0311    -0.5644  H     1 RES1    0.0000
    26  H     3.1956     0.0465    -0.5926  H     1 RES1    0.0000
    27  H     3.2138     0.0029     1.9136  H     1 RES1    0.0000
    28  H     0.5962     1.6469     3.5479  H     1 RES1    0.0000
    29  H    -0.2952     2.6247     2.7809  H     1 RES1    0.0000
    30  H    -1.2769     3.7199     0.6098  H     1 RES1    0.0000
@<TRIPOS>BOND
     1      1      2      1
     2      1      6      1
     3      1     25      1
     4      2      3      1
     5      2      7      1
     6      3      4      1
     7      4      5      1
     8      4     27      1
     9      5      6      1
    10      5     26      1
    11      7      8      1
    12      7     24      1
    13      8      9      1
    14      9     10      1
    15     10     11      1
    16     10     22      1
    17     11     12      1
    18     11     16      1
    19     12     13      1
    20     12     19      1
    21     13     14      1
    22     14     15      1
    23     14     20      1
    24     15     16      1
    25     15     21      1
    26     17     23      1
    27     17     30      1
    28     18     28      1
    29     18     29      1
@<TRIPOS>SUBSTRUCTURE
      1 RES1       1

@<TRIPOS>MOLECULE
 post-RC4´ Pz 
    33     32      1
 SMALL
 NO_CHARGES
 ****
 ****
@<TRIPOS>ATOM
     1  N     0.0336     0.0745    -0.0674  N.2   1 RES1    0.0000
     2  C     0.0425     0.0425     1.2666  C.2   1 RES1    0.0000
     3  C     1.2392    -0.0094     1.9927  C.2   1 RES1    0.0000
     4  N     2.4209    -0.0291     1.3898  N.2   1 RES1    0.0000
     5  C     2.4069     0.0025     0.0577  C.2   1 RES1    0.0000
     6  C     1.2190     0.0540    -0.6670  C.2   1 RES1    0.0000
     7  C    -1.2742     0.0634     1.9200  C.2   1 RES1    0.0000
     8  N    -1.3773     0.0079     3.1890  N.2   1 RES1    0.0000
     9  N    -2.7001     0.0268     3.6152  N.2   1 RES1    0.0000
    10  C    -2.8133    -0.0795     4.8830  C.2   1 RES1    0.0000
    11  C    -4.1339    -0.0966     5.5244  C.2   1 RES1    0.0000
    12  C    -5.2877     0.3569     4.8772  C.2   1 RES1    0.0000
    13  N    -6.4786     0.3159     5.4610  N.2   1 RES1    0.0000
    14  C    -6.5113    -0.2005     6.6856  C.2   1 RES1    0.0000
    15  C    -5.3586    -0.6300     7.3425  C.2   1 RES1    0.0000
    16  N    -4.1637    -0.5620     6.7746  N.2   1 RES1    0.0000
    17  O    -4.5295    -1.8535     2.4458  O.3   1 RES1    0.0000
    18  C    -3.4953    -2.7990     2.2159  C.3   1 RES1    0.0000
    19  O    -5.6404    -2.7368     4.8719  O.3   1 RES1    0.0000
    20  H     1.2184    -0.0343     3.0761  H     1 RES1    0.0000
    21  H     3.3665    -0.0132    -0.4477  H     1 RES1    0.0000
    22  H     1.2269     0.0792    -1.7513  H     1 RES1    0.0000
    23  H    -2.1466     0.1273     1.2660  H     1 RES1    0.0000
    24  H    -4.1021    -1.0075     2.6479  H     1 RES1    0.0000
    25  H    -1.9394    -0.1903     5.5258  H     1 RES1    0.0000
    26  H    -5.2315     0.7757     3.8779  H     1 RES1    0.0000
    27  H    -7.4792    -0.2597     7.1722  H     1 RES1    0.0000
    28  H    -5.4076    -1.0249     8.3514  H     1 RES1    0.0000
    29  H    -6.5170    -3.1145     4.7829  H     1 RES1    0.0000
    30  H    -5.3998    -2.4313     3.9818  H     1 RES1    0.0000
    31  H    -2.9681    -2.5921     1.2792  H     1 RES1    0.0000
    32  H    -2.7761    -2.8123     3.0415  H     1 RES1    0.0000
    33  H    -3.9599    -3.7817     2.1452  H     1 RES1    0.0000
@<TRIPOS>BOND
     1      1      2      1
     2      1      6      1
     3      2      3      1
     4      2      7      1
     5      3      4      1
     6      3     20      1
     7      4      5      1
     8      5      6      1
     9      5     21      1
    10      6     22      1
    11      7      8      1
    12      7     23      1
    13      8      9      1
    14      9     10      1
    15     10     11      1
    16     10     25      1
    17     11     12      1
    18     11     16      1
    19     12     13      1
    20     12     26      1
    21     13     14      1
    22     14     15      1
    23     14     27      1
    24     15     16      1
    25     15     28      1
    26     17     18      1
    27     17     24      1
    28     18     31      1
    29     18     32      1
    30     18     33      1
    31     19     29      1
    32     19     30      1
@<TRIPOS>SUBSTRUCTURE
      1 RES1       1

@<TRIPOS>MOLECULE
 post-RC4a Pz 
    35     34      1
 SMALL
 NO_CHARGES
 ****
 ****
@<TRIPOS>ATOM
     1  C    -0.3188     0.5359     0.0344  C.2   1 RES1    0.0000
     2  C    -0.3076     0.1053     1.3653  C.2   1 RES1    0.0000
     3  N     0.7421    -0.5362     1.8821  N.2   1 RES1    0.0000
     4  C     1.7451    -0.7950     1.0513  C.2   1 RES1    0.0000
     5  C     1.7071    -0.4093    -0.2870  C.2   1 RES1    0.0000
     6  N     0.6825     0.2709    -0.7956  N.2   1 RES1    0.0000
     7  C    -1.4513     0.3349     2.2633  C.2   1 RES1    0.0000
     8  N    -2.6231     0.4617     1.7742  N.2   1 RES1    0.0000
     9  N    -3.5916     0.6911     2.7435  N.2   1 RES1    0.0000
    10  C    -4.7695     0.7442     2.2611  C.2   1 RES1    0.0000
    11  C    -5.9283     0.9725     3.1370  C.2   1 RES1    0.0000
    12  C    -5.8054     1.0747     4.5286  C.2   1 RES1    0.0000
    13  N    -6.8579     1.2893     5.3074  N.2   1 RES1    0.0000
    14  C    -8.0361     1.3979     4.6943  C.2   1 RES1    0.0000
    15  C    -8.1620     1.2896     3.3119  C.2   1 RES1    0.0000
    16  N    -7.1106     1.0771     2.5278  N.2   1 RES1    0.0000
    17  O    -1.2600    -2.4328     3.1250  O.3   1 RES1    0.0000
    18  O    -3.1330    -0.8840    -0.6444  O.3   1 RES1    0.0000
    19  C    -2.4116    -2.0001    -0.6825  C.2   1 RES1    0.0000
    20  O    -1.6878    -2.3521     0.2217  O.2   1 RES1    0.0000
    21  C    -2.5820    -2.7495    -1.9719  C.3   1 RES1    0.0000
    22  H    -8.9048     1.5737     5.3196  H     1 RES1    0.0000
    23  H    -4.8337     0.9758     4.9984  H     1 RES1    0.0000
    24  H    -9.1302     1.3762     2.8307  H     1 RES1    0.0000
    25  H    -4.9770     0.6285     1.1953  H     1 RES1    0.0000
    26  H    -2.9686    -0.4032     0.2053  H     1 RES1    0.0000
    27  H    -2.0523    -3.6965    -1.9183  H     1 RES1    0.0000
    28  H    -2.1839    -2.1422    -2.7870  H     1 RES1    0.0000
    29  H    -3.6426    -2.9105    -2.1669  H     1 RES1    0.0000
    30  H    -0.3452    -2.1355     3.1201  H     1 RES1    0.0000
    31  H    -1.4709    -2.5500     2.1896  H     1 RES1    0.0000
    32  H    -1.2770     0.3695     3.3371  H     1 RES1    0.0000
    33  H     2.6011    -1.3240     1.4556  H     1 RES1    0.0000
    34  H     2.5269    -0.6464    -0.9563  H     1 RES1    0.0000
    35  H    -1.1557     1.1067    -0.3531  H     1 RES1    0.0000
@<TRIPOS>BOND
     1      1      2      1
     2      1      6      1
     3      1     35      1
     4      2      3      1
     5      2      7      1
     6      3      4      1
     7      4      5      1
     8      4     33      1
     9      5      6      1
    10      5     34      1
    11      7      8      1
    12      7     32      1
    13      8      9      1
    14      9     10      1
    15     10     11      1
    16     10     25      1
    17     11     12      1
    18     11     16      1
    19     12     13      1
    20     12     23      1
    21     13     14      1
    22     14     15      1
    23     14     22      1
    24     15     16      1
    25     15     24      1
    26     17     30      1
    27     17     31      1
    28     18     19      1
    29     18     26      1
    30     19     20      2
    31     19     21      1
    32     21     27      1
    33     21     28      1
    34     21     29      1
@<TRIPOS>SUBSTRUCTURE
      1 RES1       1

@<TRIPOS>MOLECULE
 post-RC4 Py 
    32     31      1
 SMALL
 NO_CHARGES
 ****
 ****
@<TRIPOS>ATOM
     1  C     0.1479     0.2466    -0.1302  C.2   1 RES1    0.0000
     2  C     0.0944    -0.1487     1.2086  C.2   1 RES1    0.0000
     3  N     1.1818    -0.3551     1.9585  N.2   1 RES1    0.0000
     4  C     2.3695    -0.1752     1.3862  C.2   1 RES1    0.0000
     5  C     2.5302     0.2145     0.0602  C.2   1 RES1    0.0000
     6  C     1.3925     0.4296    -0.7105  C.2   1 RES1    0.0000
     7  C    -1.1874    -0.3658     1.9005  C.2   1 RES1    0.0000
     8  N    -2.2974    -0.2385     1.2884  N.2   1 RES1    0.0000
     9  N    -3.3912    -0.4740     2.1144  N.2   1 RES1    0.0000
    10  C    -4.5040    -0.3432     1.5041  C.2   1 RES1    0.0000
    11  C    -5.7771    -0.5661     2.2145  C.2   1 RES1    0.0000
    12  N    -6.8572    -0.0405     1.6240  N.2   1 RES1    0.0000
    13  C    -8.0323    -0.1996     2.2268  C.2   1 RES1    0.0000
    14  C    -8.1899    -0.8890     3.4256  C.2   1 RES1    0.0000
    15  C    -7.0644    -1.4376     4.0276  C.2   1 RES1    0.0000
    16  C    -5.8322    -1.2775     3.4130  C.2   1 RES1    0.0000
    17  O    -5.2423     2.6109     1.8009  O.3   1 RES1    0.0000
    18  O    -4.1984     1.3749     4.2507  O.3   1 RES1    0.0000
    19  H    -0.7742     0.4014    -0.6749  H     1 RES1    0.0000
    20  H     3.5228     0.3461    -0.3515  H     1 RES1    0.0000
    21  H     3.2348    -0.3500     2.0176  H     1 RES1    0.0000
    22  H    -1.1345    -0.6431     2.9550  H     1 RES1    0.0000
    23  H    -3.6964     0.6808     3.7984  H     1 RES1    0.0000
    24  H     1.4764     0.7371    -1.7461  H     1 RES1    0.0000
    25  H    -4.5512    -0.0430     0.4578  H     1 RES1    0.0000
    26  H    -4.9228    -1.6843     3.8357  H     1 RES1    0.0000
    27  H    -7.1461    -1.9814     4.9611  H     1 RES1    0.0000
    28  H    -9.1720    -0.9886     3.8698  H     1 RES1    0.0000
    29  H    -8.8882     0.2450     1.7293  H     1 RES1    0.0000
    30  H    -5.9816     2.0674     1.5127  H     1 RES1    0.0000
    31  H    -5.0132     2.2780     2.6798  H     1 RES1    0.0000
    32  H    -3.5508     1.9096     4.7156  H     1 RES1    0.0000
@<TRIPOS>BOND
     1      1      2      1
     2      1      6      1
     3      1     19      1
     4      2      3      1
     5      2      7      1
     6      3      4      1
     7      4      5      1
     8      4     21      1
     9      5      6      1
    10      5     20      1
    11      6     24      1
    12      7      8      1
    13      7     22      1
    14      8      9      1
    15      9     10      1
    16     10     11      1
    17     10     25      1
    18     11     12      1
    19     11     16      1
    20     12     13      1
    21     13     14      1
    22     13     29      1
    23     14     15      1
    24     14     28      1
    25     15     16      1
    26     15     27      1
    27     16     26      1
    28     17     30      1
    29     17     31      1
    30     18     23      1
    31     18     32      1
@<TRIPOS>SUBSTRUCTURE
      1 RES1       1

@<TRIPOS>MOLECULE
 post-RC4´ Py 
    35     34      1
 SMALL
 NO_CHARGES
 ****
 ****
@<TRIPOS>ATOM
     1  N    -0.0508     0.0414     0.0198  N.2   1 RES1    0.0000
     2  C    -0.0241     0.0190     1.3564  C.2   1 RES1    0.0000
     3  C     1.1554    -0.0626     2.1003  C.2   1 RES1    0.0000
     4  C     2.3591    -0.1194     1.4165  C.2   1 RES1    0.0000
     5  C     2.3423    -0.0949     0.0260  C.2   1 RES1    0.0000
     6  C     1.1134    -0.0145    -0.6217  C.2   1 RES1    0.0000
     7  C    -1.3451     0.0819     2.0038  C.2   1 RES1    0.0000
     8  N    -1.4599     0.0763     3.2732  N.2   1 RES1    0.0000
     9  N    -2.7880     0.1207     3.6827  N.2   1 RES1    0.0000
    10  C    -2.9190     0.0257     4.9479  C.2   1 RES1    0.0000
    11  C    -4.2628     0.0501     5.5566  C.2   1 RES1    0.0000
    12  C    -5.3757     0.5147     4.8543  C.2   1 RES1    0.0000
    13  C    -6.6099     0.4942     5.4862  C.2   1 RES1    0.0000
    14  C    -6.6879     0.0191     6.7895  C.2   1 RES1    0.0000
    15  C    -5.5198    -0.4179     7.4073  C.2   1 RES1    0.0000
    16  N    -4.3290    -0.4041     6.8141  N.2   1 RES1    0.0000
    17  O    -4.2750    -2.3546     3.0778  O.3   1 RES1    0.0000
    18  C    -3.1373    -2.9855     2.5017  C.3   1 RES1    0.0000
    19  O    -3.0673    -2.9577     5.6378  O.3   1 RES1    0.0000
    20  H     1.1014    -0.0812     3.1810  H     1 RES1    0.0000
    21  H     3.2584    -0.1382    -0.5492  H     1 RES1    0.0000
    22  H     1.0623     0.0050    -1.7057  H     1 RES1    0.0000
    23  H    -2.2136     0.1283     1.3441  H     1 RES1    0.0000
    24  H    -4.1191    -1.4026     3.0415  H     1 RES1    0.0000
    25  H     3.2960    -0.1839     1.9569  H     1 RES1    0.0000
    26  H    -2.0618    -0.1025     5.6083  H     1 RES1    0.0000
    27  H    -5.2547     0.8827     3.8435  H     1 RES1    0.0000
    28  H    -7.4962     0.8451     4.9715  H     1 RES1    0.0000
    29  H    -7.6298    -0.0152     7.3218  H     1 RES1    0.0000
    30  H    -5.5423    -0.7980     8.4235  H     1 RES1    0.0000
    31  H    -3.3409    -2.4004     6.3727  H     1 RES1    0.0000
    32  H    -3.7230    -2.8000     4.9433  H     1 RES1    0.0000
    33  H    -3.0061    -2.6949     1.4546  H     1 RES1    0.0000
    34  H    -2.2284    -2.7530     3.0658  H     1 RES1    0.0000
    35  H    -3.3091    -4.0601     2.5484  H     1 RES1    0.0000
@<TRIPOS>BOND
     1      1      2      1
     2      1      6      1
     3      2      3      1
     4      2      7      1
     5      3      4      1
     6      3     20      1
     7      4      5      1
     8      4     25      1
     9      5      6      1
    10      5     21      1
    11      6     22      1
    12      7      8      1
    13      7     23      1
    14      8      9      1
    15      9     10      1
    16     10     11      1
    17     10     26      1
    18     11     12      1
    19     11     16      1
    20     12     13      1
    21     12     27      1
    22     13     14      1
    23     13     28      1
    24     14     15      1
    25     14     29      1
    26     15     16      1
    27     15     30      1
    28     17     18      1
    29     17     24      1
    30     18     33      1
    31     18     34      1
    32     18     35      1
    33     19     31      1
    34     19     32      1
@<TRIPOS>SUBSTRUCTURE
      1 RES1       1

@<TRIPOS>MOLECULE
 post-RC4a Py 
    37     36      1
 SMALL
 NO_CHARGES
 ****
 ****
@<TRIPOS>ATOM
     1  N     0.2811    -0.2861    -0.0950  N.2   1 RES1    0.0000
     2  C     0.2578    -0.1701     1.2365  C.2   1 RES1    0.0000
     3  C     1.4101    -0.1005     2.0229  C.2   1 RES1    0.0000
     4  C     2.6405    -0.1609     1.3889  C.2   1 RES1    0.0000
     5  C     2.6761    -0.2862     0.0041  C.2   1 RES1    0.0000
     6  C     1.4706    -0.3435    -0.6884  C.2   1 RES1    0.0000
     7  C    -1.0886    -0.1160     1.8317  C.2   1 RES1    0.0000
     8  N    -1.2444    -0.0852     3.0959  N.2   1 RES1    0.0000
     9  N    -2.5811    -0.0253     3.4730  N.2   1 RES1    0.0000
    10  C    -2.7421     0.0252     4.7377  C.2   1 RES1    0.0000
    11  C    -4.1004     0.0761     5.3108  C.2   1 RES1    0.0000
    12  C    -5.2037    -0.4224     4.6171  C.2   1 RES1    0.0000
    13  C    -6.4552    -0.3117     5.2040  C.2   1 RES1    0.0000
    14  C    -6.5580     0.2796     6.4569  C.2   1 RES1    0.0000
    15  C    -5.3950     0.7255     7.0775  C.2   1 RES1    0.0000
    16  N    -4.1879     0.6224     6.5284  N.2   1 RES1    0.0000
    17  O    -2.2921     2.8013     5.6772  O.3   1 RES1    0.0000
    18  O    -4.4922     1.2834     1.9156  O.3   1 RES1    0.0000
    19  C    -4.8586     2.3895     2.5569  C.2   1 RES1    0.0000
    20  C    -5.8643     3.1927     1.7813  C.3   1 RES1    0.0000
    21  O    -4.4297     2.7015     3.6432  O.2   1 RES1    0.0000
    22  H     3.6148    -0.3358    -0.5330  H     1 RES1    0.0000
    23  H     1.3154     0.0017     3.0961  H     1 RES1    0.0000
    24  H     1.4603    -0.4385    -1.7695  H     1 RES1    0.0000
    25  H    -1.9296    -0.1080     1.1355  H     1 RES1    0.0000
    26  H    -3.8241     0.7873     2.4562  H     1 RES1    0.0000
    27  H    -5.4397     3.4660     0.8143  H     1 RES1    0.0000
    28  H    -6.1330     4.0834     2.3423  H     1 RES1    0.0000
    29  H    -6.7475     2.5809     1.5913  H     1 RES1    0.0000
    30  H    -2.7745     2.2917     6.3370  H     1 RES1    0.0000
    31  H    -2.9339     2.9180     4.9655  H     1 RES1    0.0000
    32  H    -1.8906     0.0555     5.4149  H     1 RES1    0.0000
    33  H    -5.4350     1.1843     8.0600  H     1 RES1    0.0000
    34  H    -7.5142     0.3885     6.9524  H     1 RES1    0.0000
    35  H    -5.0685    -0.8851     3.6480  H     1 RES1    0.0000
    36  H    -7.3354    -0.6862     4.6949  H     1 RES1    0.0000
    37  H     3.5580    -0.1083     1.9629  H     1 RES1    0.0000
@<TRIPOS>BOND
     1      1      2      1
     2      1      6      1
     3      2      3      1
     4      2      7      1
     5      3      4      1
     6      3     23      1
     7      4      5      1
     8      4     37      1
     9      5      6      1
    10      5     22      1
    11      6     24      1
    12      7      8      1
    13      7     25      1
    14      8      9      1
    15      9     10      1
    16     10     11      1
    17     10     32      1
    18     11     12      1
    19     11     16      1
    20     12     13      1
    21     12     35      1
    22     13     14      1
    23     13     36      1
    24     14     15      1
    25     14     34      1
    26     15     16      1
    27     15     33      1
    28     17     30      1
    29     17     31      1
    30     18     19      1
    31     18     26      1
    32     19     20      1
    33     19     21      2
    34     20     27      1
    35     20     28      1
    36     20     29      1
@<TRIPOS>SUBSTRUCTURE
      1 RES1       1

@<TRIPOS>MOLECULE
 product 1 
    24     25      1
 SMALL
 NO_CHARGES
 ****
 ****
@<TRIPOS>ATOM
     1  N     0.0284     0.2318     0.0095  N.2   1 RES1    0.0000
     2  C     0.0068     0.0654     1.3333  C.2   1 RES1    0.0000
     3  C     1.1822    -0.1492     2.0651  C.2   1 RES1    0.0000
     4  N     2.3715    -0.1974     1.4793  N.2   1 RES1    0.0000
     5  C     2.3872    -0.0305     0.1570  C.2   1 RES1    0.0000
     6  C     1.2215     0.1829    -0.5734  C.2   1 RES1    0.0000
     7  C    -1.3173     0.1209     1.9706  C.2   1 RES1    0.0000
     8  N    -1.4421    -0.0267     3.2302  N.2   1 RES1    0.0000
     9  N    -2.7682     0.0581     3.6391  N.2   1 RES1    0.0000
    10  C    -2.8931    -0.0895     4.8988  C.2   1 RES1    0.0000
    11  C    -4.2171    -0.0340     5.5360  C.2   1 RES1    0.0000
    12  C    -5.3926     0.1806     4.8042  C.2   1 RES1    0.0000
    13  N    -6.5819     0.2287     5.3901  N.2   1 RES1    0.0000
    14  C    -6.5976     0.0619     6.7123  C.2   1 RES1    0.0000
    15  C    -5.4318    -0.1516     7.4427  C.2   1 RES1    0.0000
    16  N    -4.2387    -0.2005     6.8599  N.2   1 RES1    0.0000
    17  H     1.1368    -0.2815     3.1399  H     1 RES1    0.0000
    18  H     3.3532    -0.0676    -0.3350  H     1 RES1    0.0000
    19  H     1.2534     0.3167    -1.6493  H     1 RES1    0.0000
    20  H    -2.1755     0.2925     1.3194  H     1 RES1    0.0000
    21  H    -2.0349    -0.2611     5.5500  H     1 RES1    0.0000
    22  H    -5.3471     0.3129     3.7295  H     1 RES1    0.0000
    23  H    -7.5635     0.0989     7.2043  H     1 RES1    0.0000
    24  H    -5.4637    -0.2854     8.5186  H     1 RES1    0.0000
@<TRIPOS>BOND
     1      1      2      1
     2      1      6      1
     3      2      3      1
     4      2      7      1
     5      3      4      1
     6      3     17      1
     7      4      5      1
     8      5      6      1
     9      5     18      1
    10      6     19      1
    11      7      8      1
    12      7     20      1
    13      8      9      1
    14      9     10      1
    15     10     11      1
    16     10     21      1
    17     11     12      1
    18     11     16      1
    19     12     13      1
    20     12     22      1
    21     13     14      1
    22     14     15      1
    23     14     23      1
    24     15     16      1
    25     15     24      1
@<TRIPOS>SUBSTRUCTURE
      1 RES1       1

@<TRIPOS>MOLECULE
 product 2 
    26     27      1
 SMALL
 NO_CHARGES
 ****
 ****
@<TRIPOS>ATOM
     1  C     0.0204     0.2324     0.0087  C.2   1 RES1    0.0000
     2  C     0.0020     0.0499     1.3940  C.2   1 RES1    0.0000
     3  N     1.1028    -0.1769     2.1182  N.2   1 RES1    0.0000
     4  C     2.2664    -0.2288     1.4748  C.2   1 RES1    0.0000
     5  C     2.3908    -0.0602     0.0995  C.2   1 RES1    0.0000
     6  C     1.2400     0.1754    -0.6456  C.2   1 RES1    0.0000
     7  C    -1.2525     0.0955     2.1653  C.2   1 RES1    0.0000
     8  N    -2.3711     0.3044     1.5916  N.2   1 RES1    0.0000
     9  N    -3.4319     0.3099     2.4919  N.2   1 RES1    0.0000
    10  C    -4.5505     0.5187     1.9182  C.2   1 RES1    0.0000
    11  C    -5.8049     0.5644     2.6895  C.2   1 RES1    0.0000
    12  C    -5.8234     0.3818     4.0748  C.2   1 RES1    0.0000
    13  C    -7.0429     0.4389     4.7292  C.2   1 RES1    0.0000
    14  C    -8.1938     0.6744     3.9841  C.2   1 RES1    0.0000
    15  C    -8.0694     0.8431     2.6087  C.2   1 RES1    0.0000
    16  N    -6.9058     0.7912     1.9654  N.2   1 RES1    0.0000
    17  H    -4.8931     0.2020     4.5977  H     1 RES1    0.0000
    18  H    -9.1681     0.7272     4.4532  H     1 RES1    0.0000
    19  H    -8.9455     1.0286     1.9953  H     1 RES1    0.0000
    20  H    -4.6268     0.6714     0.8410  H     1 RES1    0.0000
    21  H    -7.0982     0.3023     5.8027  H     1 RES1    0.0000
    22  H    -1.1762    -0.0571     3.2426  H     1 RES1    0.0000
    23  H    -0.9099     0.4122    -0.5141  H     1 RES1    0.0000
    24  H     1.2953     0.3120    -1.7192  H     1 RES1    0.0000
    25  H     3.3651    -0.1129    -0.3696  H     1 RES1    0.0000
    26  H     3.1425    -0.4143     2.0882  H     1 RES1    0.0000
@<TRIPOS>BOND
     1      1      2      1
     2      1      6      1
     3      1     23      1
     4      2      3      1
     5      2      7      1
     6      3      4      1
     7      4      5      1
     8      4     26      1
     9      5      6      1
    10      5     25      1
    11      6     24      1
    12      7      8      1
    13      7     22      1
    14      8      9      1
    15      9     10      1
    16     10     11      1
    17     10     20      1
    18     11     12      1
    19     11     16      1
    20     12     13      1
    21     12     17      1
    22     13     14      1
    23     13     21      1
    24     14     15      1
    25     14     18      1
    26     15     16      1
    27     15     19      1
@<TRIPOS>SUBSTRUCTURE
      1 RES1       1

@<TRIPOS>MOLECULE
 pre-RC5 Pz 
    33     32      1
 SMALL
 NO_CHARGES
 ****
 ****
@<TRIPOS>ATOM
     1  C     0.0007    -0.0010     0.0002  C.2   1 RES1    0.0000
     2  C     0.0003    -0.0009     1.3991  C.2   1 RES1    0.0000
     3  N     1.1320    -0.0011     2.0895  N.2   1 RES1    0.0000
     4  C     2.2680    -0.0138     1.3895  C.2   1 RES1    0.0000
     5  C     2.2622    -0.0293     0.0021  C.2   1 RES1    0.0000
     6  N     1.1265    -0.0219    -0.6992  N.2   1 RES1    0.0000
     7  C    -1.2974     0.0480     2.1839  C.3   1 RES1    0.0000
     8  O    -1.0735    -0.1265     3.5616  O.3   1 RES1    0.0000
     9  N    -1.9622     1.2891     1.8510  N.3   1 RES1    0.0000
    10  N    -3.1861     1.4826     2.5429  N.3   1 RES1    0.0000
    11  C    -3.7715     3.7370     1.1600  C.2   1 RES1    0.0000
    12  O    -4.9618     3.7996     0.9587  O.2   1 RES1    0.0000
    13  C    -3.0917     4.5814     2.1868  C.2   1 RES1    0.0000
    14  N    -1.7759     4.4203     2.3252  N.2   1 RES1    0.0000
    15  C    -1.1869     5.1770     3.2444  C.2   1 RES1    0.0000
    16  C    -1.9083     6.0883     4.0149  C.2   1 RES1    0.0000
    17  N    -3.2209     6.2548     3.8736  N.2   1 RES1    0.0000
    18  C    -3.8112     5.4969     2.9542  C.2   1 RES1    0.0000
    19  O    -5.2152     1.0448     0.3979  O.3   1 RES1    0.0000
    20  H    -0.9371     0.0217    -0.5451  H     1 RES1    0.0000
    21  H     3.1903    -0.0472    -0.5584  H     1 RES1    0.0000
    22  H     3.1966    -0.0138     1.9492  H     1 RES1    0.0000
    23  H    -0.1306     0.0174     3.7231  H     1 RES1    0.0000
    24  H    -1.9588    -0.7630     1.8607  H     1 RES1    0.0000
    25  H    -1.3636     2.0881     2.0552  H     1 RES1    0.0000
    26  H    -3.1053     3.0788     0.5822  H     1 RES1    0.0000
    27  H    -5.4140     1.9924     0.4001  H     1 RES1    0.0000
    28  H    -3.1171     1.1270     3.4947  H     1 RES1    0.0000
    29  H    -3.9202     0.9897     2.0379  H     1 RES1    0.0000
    30  H    -5.9372     0.6178    -0.0657  H     1 RES1    0.0000
    31  H    -4.8806     5.6029     2.8107  H     1 RES1    0.0000
    32  H    -1.4099     6.6970     4.7618  H     1 RES1    0.0000
    33  H    -0.1165     5.0612     3.3763  H     1 RES1    0.0000
@<TRIPOS>BOND
     1      1      2      1
     2      1      6      1
     3      1     20      1
     4      2      3      1
     5      2      7      1
     6      3      4      1
     7      4      5      1
     8      4     22      1
     9      5      6      1
    10      5     21      1
    11      7      8      1
    12      7      9      1
    13      7     24      1
    14      8     23      1
    15      9     10      1
    16      9     25      1
    17     10     28      1
    18     10     29      1
    19     11     12      2
    20     11     13      1
    21     11     26      1
    22     13     14      1
    23     13     18      1
    24     14     15      1
    25     15     16      1
    26     15     33      1
    27     16     17      1
    28     16     32      1
    29     17     18      1
    30     18     31      1
    31     19     27      1
    32     19     30      1
@<TRIPOS>SUBSTRUCTURE
      1 RES1       1

@<TRIPOS>MOLECULE
 pre-RC5 Py 
    35     34      1
 SMALL
 NO_CHARGES
 ****
 ****
@<TRIPOS>ATOM
     1  N    -0.0708     0.2548     0.0580  N.2   1 RES1    0.0000
     2  C     0.0467     0.3400     1.3850  C.2   1 RES1    0.0000
     3  C     1.2507     0.1973     2.0675  C.2   1 RES1    0.0000
     4  C     2.3964    -0.0551     1.3271  C.2   1 RES1    0.0000
     5  C     2.2882    -0.1510    -0.0552  C.2   1 RES1    0.0000
     6  C     1.0350     0.0110    -0.6407  C.2   1 RES1    0.0000
     7  C    -1.2184     0.6123     2.1332  C.2   1 RES1    0.0000
     8  O    -1.2511     0.7215     3.3377  O.2   1 RES1    0.0000
     9  N    -2.2372    -1.7818     1.4397  N.3   1 RES1    0.0000
    10  N    -2.8243    -1.2997     0.2405  N.3   1 RES1    0.0000
    11  C    -3.5360    -2.3183    -0.5023  C.3   1 RES1    0.0000
    12  O    -2.7610    -3.4615    -0.7708  O.3   1 RES1    0.0000
    13  C    -4.0540    -1.6846    -1.7841  C.2   1 RES1    0.0000
    14  N    -3.6144    -2.2105    -2.9225  N.2   1 RES1    0.0000
    15  C    -4.0267    -1.6691    -4.0717  C.2   1 RES1    0.0000
    16  C    -4.8916    -0.5868    -4.1290  C.2   1 RES1    0.0000
    17  C    -5.3431    -0.0358    -2.9319  C.2   1 RES1    0.0000
    18  C    -4.9159    -0.5888    -1.7361  C.2   1 RES1    0.0000
    19  O    -3.7775    -0.5064     3.6795  O.3   1 RES1    0.0000
    20  H    -5.2193    -0.1913    -0.7757  H     1 RES1    0.0000
    21  H    -5.2002    -0.1860    -5.0860  H     1 RES1    0.0000
    22  H    -3.6464    -2.1258    -4.9795  H     1 RES1    0.0000
    23  H    -2.5916    -3.4671    -1.7246  H     1 RES1    0.0000
    24  H    -4.3798    -2.6352     0.1211  H     1 RES1    0.0000
    25  H    -2.0751    -0.9011    -0.3246  H     1 RES1    0.0000
    26  H    -6.0160     0.8137    -2.9358  H     1 RES1    0.0000
    27  H    -2.1107     0.7436     1.5029  H     1 RES1    0.0000
    28  H    -2.9858     0.0354     3.8146  H     1 RES1    0.0000
    29  H    -1.8984    -2.7336     1.3124  H     1 RES1    0.0000
    30  H    -2.9368    -1.7538     2.1785  H     1 RES1    0.0000
    31  H    -4.2771    -0.4571     4.4958  H     1 RES1    0.0000
    32  H     1.2578     0.2824     3.1468  H     1 RES1    0.0000
    33  H     3.3561    -0.1757     1.8156  H     1 RES1    0.0000
    34  H     3.1540    -0.3480    -0.6748  H     1 RES1    0.0000
    35  H     0.9178    -0.0589    -1.7174  H     1 RES1    0.0000
@<TRIPOS>BOND
     1      1      2      1
     2      1      6      1
     3      2      3      1
     4      2      7      1
     5      3      4      1
     6      3     32      1
     7      4      5      1
     8      4     33      1
     9      5      6      1
    10      5     34      1
    11      6     35      1
    12      7      8      2
    13      7     27      1
    14      9     10      1
    15      9     29      1
    16      9     30      1
    17     10     11      1
    18     10     25      1
    19     11     12      1
    20     11     13      1
    21     11     24      1
    22     12     23      1
    23     13     14      1
    24     13     18      1
    25     14     15      1
    26     15     16      1
    27     15     22      1
    28     16     17      1
    29     16     21      1
    30     17     18      1
    31     17     26      1
    32     18     20      1
    33     19     28      1
    34     19     31      1
@<TRIPOS>SUBSTRUCTURE
      1 RES1       1

@<TRIPOS>MOLECULE
 TS5 Pz 
    33     34      1
 SMALL
 NO_CHARGES
 ****
 ****
@<TRIPOS>ATOM
     1  C    -0.1420     0.5572     0.3600  C.2   1 RES1    0.0000
     2  C     0.0612    -0.6137     1.0793  C.2   1 RES1    0.0000
     3  N     1.2190    -0.8551     1.6943  N.2   1 RES1    0.0000
     4  C     2.1627     0.0690     1.5855  C.2   1 RES1    0.0000
     5  C     1.9586     1.2397     0.8513  C.2   1 RES1    0.0000
     6  N     0.8064     1.4871     0.2427  N.2   1 RES1    0.0000
     7  C     3.4832    -0.2210     2.2764  C.3   1 RES1    0.0000
     8  N     4.5127    -0.2568     1.2489  N.3   1 RES1    0.0000
     9  N     5.7674    -0.5538     1.8609  N.4   1 RES1    0.0000
    10  O     3.4292    -1.4036     3.0245  O.3   1 RES1    0.0000
    11  H     2.7493     1.9769     0.7590  H     1 RES1    0.0000
    12  H    -1.0884     0.7503    -0.1325  H     1 RES1    0.0000
    13  H    -0.7142    -1.3662     1.1647  H     1 RES1    0.0000
    14  H     2.6050    -1.8593     2.7970  H     1 RES1    0.0000
    15  H     3.7398     0.5970     2.9582  H     1 RES1    0.0000
    16  H     4.3289    -1.0166     0.5891  H     1 RES1    0.0000
    17  C     6.9479    -0.6658     0.8588  C.3   1 RES1    0.0000
    18  O     8.0870    -0.4409     1.5203  O.3   1 RES1    0.0000
    19  C     6.9018    -2.0397     0.2153  C.2   1 RES1    0.0000
    20  H     6.6717     0.0960     0.1076  H     1 RES1    0.0000
    21  H     7.8207     0.4819     2.2983  H     1 RES1    0.0000
    22  H     5.7135    -1.4057     2.4312  H     1 RES1    0.0000
    23  H     6.1378     0.3221     2.4884  H     1 RES1    0.0000
    24  O     7.1514     1.1498     3.0075  O.3   1 RES1    0.0000
    25  H     7.2228     2.0887     2.8285  H     1 RES1    0.0000
    26  C     8.0642    -2.8069     0.1138  C.2   1 RES1    0.0000
    27  N     8.0603    -4.0058    -0.4629  N.2   1 RES1    0.0000
    28  C     6.8909    -4.4390    -0.9283  C.2   1 RES1    0.0000
    29  C     5.7282    -3.6844    -0.8164  C.2   1 RES1    0.0000
    30  N     5.7325    -2.4800    -0.2482  N.2   1 RES1    0.0000
    31  H     8.9927    -2.4228     0.5172  H     1 RES1    0.0000
    32  H     6.8750    -5.4150    -1.4015  H     1 RES1    0.0000
    33  H     4.7807    -4.0557    -1.1915  H     1 RES1    0.0000
@<TRIPOS>BOND
     1      1      2      1
     2      1      6      1
     3      1     12      1
     4      2      3      1
     5      2     13      1
     6      3      4      1
     7      4      5      1
     8      4      7      1
     9      5      6      1
    10      5     11      1
    11      7      8      1
    12      7     10      1
    13      7     15      1
    14      8      9      1
    15      8     16      1
    16      9     17      1
    17      9     22      1
    18      9     23      1
    19     10     14      1
    20     17     18      1
    21     17     19      1
    22     17     20      1
    23     18     21      1
    24     19     26      1
    25     19     30      1
    26     21     24      1
    27     24     25      1
    28     26     27      1
    29     26     31      1
    30     27     28      1
    31     28     29      1
    32     28     32      1
    33     29     30      1
    34     29     33      1
@<TRIPOS>SUBSTRUCTURE
      1 RES1       1

@<TRIPOS>MOLECULE
 TS5 Py 
    35     36      1
 SMALL
 NO_CHARGES
 ****
 ****
@<TRIPOS>ATOM
     1  C    -0.1276     0.2677     0.2034  C.2   1 RES1    0.0000
     2  C     0.1418    -0.8674     0.9542  C.2   1 RES1    0.0000
     3  N     1.2719    -1.0261     1.6467  N.2   1 RES1    0.0000
     4  C     2.1742    -0.0524     1.6115  C.2   1 RES1    0.0000
     5  C     2.0032     1.1215     0.8813  C.2   1 RES1    0.0000
     6  C     0.8261     1.2812     0.1672  C.2   1 RES1    0.0000
     7  C     3.4440    -0.3030     2.4110  C.3   1 RES1    0.0000
     8  N     4.5632    -0.2608     1.4809  N.3   1 RES1    0.0000
     9  N     5.7673    -0.5394     2.1963  N.4   1 RES1    0.0000
    10  O     3.3824    -1.5113     3.1163  O.3   1 RES1    0.0000
    11  H     2.7841     1.8717     0.8770  H     1 RES1    0.0000
    12  H    -1.0602     0.3527    -0.3391  H     1 RES1    0.0000
    13  H    -0.5712    -1.6831     1.0070  H     1 RES1    0.0000
    14  H     2.5835    -1.9735     2.8170  H     1 RES1    0.0000
    15  H     3.5987     0.5051     3.1345  H     1 RES1    0.0000
    16  H     4.4732    -1.0049     0.7837  H     1 RES1    0.0000
    17  H     0.6524     2.1809    -0.4111  H     1 RES1    0.0000
    18  C     7.0301    -0.6103     1.2975  C.3   1 RES1    0.0000
    19  O     8.1022    -0.3561     2.0576  O.3   1 RES1    0.0000
    20  C     7.0730    -1.9812     0.6412  C.2   1 RES1    0.0000
    21  H     6.7988     0.1506     0.5314  H     1 RES1    0.0000
    22  H     7.7498     0.5389     2.8087  H     1 RES1    0.0000
    23  H     5.6829    -1.4037     2.7440  H     1 RES1    0.0000
    24  H     6.0507     0.3258     2.8615  H     1 RES1    0.0000
    25  O     7.0077     1.1935     3.4799  O.3   1 RES1    0.0000
    26  H     7.0678     2.1352     3.3133  H     1 RES1    0.0000
    27  C     8.2424    -2.7326     0.6893  C.2   1 RES1    0.0000
    28  C     8.2516    -3.9717     0.0629  C.2   1 RES1    0.0000
    29  C     7.0986    -4.4139    -0.5748  C.2   1 RES1    0.0000
    30  C     5.9769    -3.5933    -0.5555  C.2   1 RES1    0.0000
    31  N     5.9578    -2.3978     0.0339  N.2   1 RES1    0.0000
    32  H     9.0955    -2.3259     1.2156  H     1 RES1    0.0000
    33  H     9.1443    -4.5864     0.0743  H     1 RES1    0.0000
    34  H     7.0615    -5.3733    -1.0748  H     1 RES1    0.0000
    35  H     5.0547    -3.9068    -1.0344  H     1 RES1    0.0000
@<TRIPOS>BOND
     1      1      2      1
     2      1      6      1
     3      1     12      1
     4      2      3      1
     5      2     13      1
     6      3      4      1
     7      4      5      1
     8      4      7      1
     9      5      6      1
    10      5     11      1
    11      6     17      1
    12      7      8      1
    13      7     10      1
    14      7     15      1
    15      8      9      1
    16      8     16      1
    17      9     18      1
    18      9     23      1
    19      9     24      1
    20     10     14      1
    21     18     19      1
    22     18     20      1
    23     18     21      1
    24     19     22      1
    25     20     27      1
    26     20     31      1
    27     22     25      1
    28     25     26      1
    29     27     28      1
    30     27     32      1
    31     28     29      1
    32     28     33      1
    33     29     30      1
    34     29     34      1
    35     30     31      1
    36     30     35      1
@<TRIPOS>SUBSTRUCTURE
      1 RES1       1

@<TRIPOS>MOLECULE
 post-RC5 Pz 
    33     33      1
 SMALL
 NO_CHARGES
 ****
 ****
@<TRIPOS>ATOM
     1  C     0.0005    -0.0001    -0.0004  C.2   1 RES1    0.0000
     2  C     0.0002    -0.0001     1.3981  C.2   1 RES1    0.0000
     3  N     1.1331    -0.0002     2.0871  N.2   1 RES1    0.0000
     4  C     2.2691    -0.0067     1.3892  C.2   1 RES1    0.0000
     5  C     2.2634    -0.0172     0.0010  C.2   1 RES1    0.0000
     6  N     1.1279    -0.0132    -0.6991  N.2   1 RES1    0.0000
     7  C    -1.2951     0.0022     2.1943  C.3   1 RES1    0.0000
     8  O    -1.0481     0.0972     3.5731  O.3   1 RES1    0.0000
     9  N    -2.1253     1.0739     1.7004  N.3   1 RES1    0.0000
    10  N    -3.3768     1.0611     2.3788  N.3   1 RES1    0.0000
    11  C    -4.3645     1.8917     1.6889  C.3   1 RES1    0.0000
    12  O    -5.6530     1.5936     2.1343  O.3   1 RES1    0.0000
    13  C    -4.1669     3.3852     1.9029  C.2   1 RES1    0.0000
    14  N    -2.9454     3.8138     2.2063  N.2   1 RES1    0.0000
    15  C    -2.7922     5.1263     2.3796  C.2   1 RES1    0.0000
    16  C    -3.8567     6.0080     2.2461  C.2   1 RES1    0.0000
    17  N    -5.0845     5.5863     1.9463  N.2   1 RES1    0.0000
    18  C    -5.2379     4.2779     1.7791  C.2   1 RES1    0.0000
    19  O    -5.1136    -1.1013     1.7932  O.3   1 RES1    0.0000
    20  H    -0.9356     0.0193    -0.5473  H     1 RES1    0.0000
    21  H     3.1914    -0.0280    -0.5598  H     1 RES1    0.0000
    22  H     3.1971    -0.0044     1.9497  H     1 RES1    0.0000
    23  H    -0.0895     0.1425     3.6989  H     1 RES1    0.0000
    24  H    -1.8374    -0.9329     2.0087  H     1 RES1    0.0000
    25  H    -1.6656     1.9710     1.8667  H     1 RES1    0.0000
    26  H    -4.2354     1.6640     0.6225  H     1 RES1    0.0000
    27  H    -5.8344     0.6639     1.9245  H     1 RES1    0.0000
    28  H    -3.2621     1.3796     3.3425  H     1 RES1    0.0000
    29  H    -4.2976    -0.6612     2.0951  H     1 RES1    0.0000
    30  H    -4.8625    -1.7887     1.1744  H     1 RES1    0.0000
    31  H    -6.2308     3.9080     1.5545  H     1 RES1    0.0000
    32  H    -3.7179     7.0744     2.3863  H     1 RES1    0.0000
    33  H    -1.7990     5.4807     2.6330  H     1 RES1    0.0000
@<TRIPOS>BOND
     1      1      2      1
     2      1      6      1
     3      1     20      1
     4      2      3      1
     5      2      7      1
     6      3      4      1
     7      4      5      1
     8      4     22      1
     9      5      6      1
    10      5     21      1
    11      7      8      1
    12      7      9      1
    13      7     24      1
    14      8     23      1
    15      9     10      1
    16      9     25      1
    17     10     11      1
    18     10     28      1
    19     11     12      1
    20     11     13      1
    21     11     26      1
    22     12     27      1
    23     13     14      1
    24     13     18      1
    25     14     15      1
    26     15     16      1
    27     15     33      1
    28     16     17      1
    29     16     32      1
    30     17     18      1
    31     18     31      1
    32     19     29      1
    33     19     30      1
@<TRIPOS>SUBSTRUCTURE
      1 RES1       1

@<TRIPOS>MOLECULE
 post-RC5 Py 
    35     35      1
 SMALL
 NO_CHARGES
 ****
 ****
@<TRIPOS>ATOM
     1  C     0.0005    -0.0000    -0.0005  C.2   1 RES1    0.0000
     2  C     0.0002    -0.0001     1.3940  C.2   1 RES1    0.0000
     3  N     1.1154    -0.0002     2.1170  N.2   1 RES1    0.0000
     4  C     2.2873    -0.0056     1.4783  C.2   1 RES1    0.0000
     5  C     2.3925    -0.0128     0.0951  C.2   1 RES1    0.0000
     6  C     1.2210    -0.0084    -0.6569  C.2   1 RES1    0.0000
     7  C    -1.3042    -0.0082     2.1812  C.3   1 RES1    0.0000
     8  O    -1.0703     0.1593     3.5566  O.3   1 RES1    0.0000
     9  N    -2.1736     1.0104     1.6444  N.3   1 RES1    0.0000
    10  N    -3.4198     0.9771     2.3376  N.3   1 RES1    0.0000
    11  C    -4.4175     1.8362     1.6906  C.3   1 RES1    0.0000
    12  O    -5.7065     1.4464     2.0586  O.3   1 RES1    0.0000
    13  C    -4.2655     3.3090     2.0450  C.2   1 RES1    0.0000
    14  N    -3.0128     3.7672     2.1030  N.2   1 RES1    0.0000
    15  C    -2.8256     5.0528     2.3980  C.2   1 RES1    0.0000
    16  C    -3.8672     5.9383     2.6464  C.2   1 RES1    0.0000
    17  C    -5.1679     5.4533     2.5892  C.2   1 RES1    0.0000
    18  C    -5.3768     4.1152     2.2842  C.2   1 RES1    0.0000
    19  O    -5.0096    -1.2093     1.5432  O.3   1 RES1    0.0000
    20  H    -0.9405     0.0207    -0.5347  H     1 RES1    0.0000
    21  H     3.3663    -0.0185    -0.3775  H     1 RES1    0.0000
    22  H     3.1735    -0.0033     2.1041  H     1 RES1    0.0000
    23  H    -0.1094     0.1793     3.6803  H     1 RES1    0.0000
    24  H    -1.8098    -0.9712     2.0335  H     1 RES1    0.0000
    25  H    -1.7485     1.9311     1.7745  H     1 RES1    0.0000
    26  H     1.2621    -0.0082    -1.7399  H     1 RES1    0.0000
    27  H    -4.2435     1.7120     0.6138  H     1 RES1    0.0000
    28  H    -5.8270     0.5239     1.7851  H     1 RES1    0.0000
    29  H    -3.2882     1.2614     3.3100  H     1 RES1    0.0000
    30  H    -4.2564    -0.7143     1.9218  H     1 RES1    0.0000
    31  H    -4.6697    -1.7109     0.8004  H     1 RES1    0.0000
    32  H    -6.3661     3.6820     2.2392  H     1 RES1    0.0000
    33  H    -6.0095     6.1079     2.7842  H     1 RES1    0.0000
    34  H    -3.6586     6.9740     2.8819  H     1 RES1    0.0000
    35  H    -1.7941     5.3881     2.4400  H     1 RES1    0.0000
@<TRIPOS>BOND
     1      1      2      1
     2      1      6      1
     3      1     20      1
     4      2      3      1
     5      2      7      1
     6      3      4      1
     7      4      5      1
     8      4     22      1
     9      5      6      1
    10      5     21      1
    11      6     26      1
    12      7      8      1
    13      7      9      1
    14      7     24      1
    15      8     23      1
    16      9     10      1
    17      9     25      1
    18     10     11      1
    19     10     29      1
    20     11     12      1
    21     11     13      1
    22     11     27      1
    23     12     28      1
    24     13     14      1
    25     13     18      1
    26     14     15      1
    27     15     16      1
    28     15     35      1
    29     16     17      1
    30     16     34      1
    31     17     18      1
    32     17     33      1
    33     18     32      1
    34     19     30      1
    35     19     31      1
@<TRIPOS>SUBSTRUCTURE
      1 RES1       1

@<TRIPOS>MOLECULE
 H3a Pz 
    30     31      1
 SMALL
 NO_CHARGES
 ****
 ****
@<TRIPOS>ATOM
     1  N     0.0010    -0.0014    -0.0014  N.2   1 RES1    0.0000
     2  C    -0.0008    -0.0001     1.3243  C.2   1 RES1    0.0000
     3  C     1.1943     0.0016     2.0517  C.2   1 RES1    0.0000
     4  N     2.3777     0.0156     1.4536  N.2   1 RES1    0.0000
     5  C     2.3708     0.0183     0.1191  C.2   1 RES1    0.0000
     6  C     1.1889     0.0057    -0.6080  C.2   1 RES1    0.0000
     7  C    -1.3518    -0.0064     2.0207  C.3   1 RES1    0.0000
     8  O    -2.4047    -0.0547     1.0903  O.3   1 RES1    0.0000
     9  N    -1.3736    -1.1110     2.9489  N.3   1 RES1    0.0000
    10  N    -2.5823    -1.0793     3.6920  N.3   1 RES1    0.0000
    11  C    -2.5104    -1.9049     4.8786  C.3   1 RES1    0.0000
    12  O    -3.4657    -1.4742     5.8161  O.3   1 RES1    0.0000
    13  C    -2.7717    -3.3817     4.6310  C.2   1 RES1    0.0000
    14  C    -3.4269    -4.1876     5.5669  C.2   1 RES1    0.0000
    15  N    -3.6404    -5.4820     5.3510  N.2   1 RES1    0.0000
    16  C    -3.1985    -5.9727     4.1951  C.2   1 RES1    0.0000
    17  C    -2.5516    -5.1741     3.2590  C.2   1 RES1    0.0000
    18  N    -2.3368    -3.8782     3.4749  N.2   1 RES1    0.0000
    19  H     1.1727    -0.0159     3.1357  H     1 RES1    0.0000
    20  H     3.3327     0.0299    -0.3812  H     1 RES1    0.0000
    21  H     1.1935     0.0023    -1.6921  H     1 RES1    0.0000
    22  H    -2.0137    -0.1178     0.2074  H     1 RES1    0.0000
    23  H    -1.4666     0.9035     2.6188  H     1 RES1    0.0000
    24  H    -1.3065    -1.9943     2.4395  H     1 RES1    0.0000
    25  H    -1.4885    -1.7874     5.2599  H     1 RES1    0.0000
    26  H    -3.4106    -0.5139     5.8439  H     1 RES1    0.0000
    27  H    -3.3703    -1.3538     3.1048  H     1 RES1    0.0000
    28  H    -3.7887    -3.7628     6.4951  H     1 RES1    0.0000
    29  H    -3.3659    -7.0276     4.0065  H     1 RES1    0.0000
    30  H    -2.2034    -5.5851     2.3175  H     1 RES1    0.0000
@<TRIPOS>BOND
     1      1      2      1
     2      1      6      1
     3      2      3      1
     4      2      7      1
     5      3      4      1
     6      3     19      1
     7      4      5      1
     8      5      6      1
     9      5     20      1
    10      6     21      1
    11      7      8      1
    12      7      9      1
    13      7     23      1
    14      8     22      1
    15      9     10      1
    16      9     24      1
    17     10     11      1
    18     10     27      1
    19     11     12      1
    20     11     13      1
    21     11     25      1
    22     12     26      1
    23     13     14      1
    24     13     18      1
    25     14     15      1
    26     14     28      1
    27     15     16      1
    28     16     17      1
    29     16     29      1
    30     17     18      1
    31     17     30      1
@<TRIPOS>SUBSTRUCTURE
      1 RES1       1

@<TRIPOS>MOLECULE
 H3a Py 
    32     33      1
 SMALL
 NO_CHARGES
 ****
 ****
@<TRIPOS>ATOM
     1  C    -0.0264    -0.0102    -0.0344  C.2   1 RES1    0.0000
     2  C     0.0346    -0.0243     1.3574  C.2   1 RES1    0.0000
     3  N     1.1858    -0.0174     2.0341  N.2   1 RES1    0.0000
     4  C     2.3217    -0.0003     1.3389  C.2   1 RES1    0.0000
     5  C     2.3675     0.0106    -0.0505  C.2   1 RES1    0.0000
     6  C     1.1655     0.0077    -0.7466  C.2   1 RES1    0.0000
     7  C    -1.2188    -0.0557     2.2186  C.3   1 RES1    0.0000
     8  O    -2.3084     0.2919     1.3979  O.3   1 RES1    0.0000
     9  N    -1.1728     0.8319     3.3636  N.3   1 RES1    0.0000
    10  N    -0.5143     0.2351     4.4724  N.3   1 RES1    0.0000
    11  C    -0.7768     1.0145     5.6573  C.3   1 RES1    0.0000
    12  O    -0.3130     2.3380     5.5441  O.3   1 RES1    0.0000
    13  C    -0.1451     0.3103     6.8513  C.2   1 RES1    0.0000
    14  C    -0.3742    -1.0453     7.0870  C.2   1 RES1    0.0000
    15  C     0.2158    -1.6288     8.1964  C.2   1 RES1    0.0000
    16  C     1.0140    -0.8463     9.0269  C.2   1 RES1    0.0000
    17  C     1.1867     0.4914     8.7042  C.2   1 RES1    0.0000
    18  N     0.6187     1.0609     7.6386  N.2   1 RES1    0.0000
    19  H    -0.9910    -1.6085     6.3987  H     1 RES1    0.0000
    20  H     1.4943    -1.2621     9.9033  H     1 RES1    0.0000
    21  H     1.8039     1.1373     9.3199  H     1 RES1    0.0000
    22  H     0.2890     2.4909     6.2876  H     1 RES1    0.0000
    23  H    -1.8655     1.0396     5.7776  H     1 RES1    0.0000
    24  H     0.4917     0.2041     4.2934  H     1 RES1    0.0000
    25  H     0.0606    -2.6794     8.4126  H     1 RES1    0.0000
    26  H    -1.3342    -1.0651     2.6315  H     1 RES1    0.0000
    27  H    -3.0396     0.4870     1.9920  H     1 RES1    0.0000
    28  H    -0.7206     1.7135     3.1191  H     1 RES1    0.0000
    29  H    -0.9895    -0.0028    -0.5256  H     1 RES1    0.0000
    30  H     1.1559     0.0226    -1.8304  H     1 RES1    0.0000
    31  H     3.3198     0.0253    -0.5649  H     1 RES1    0.0000
    32  H     3.2380     0.0081     1.9209  H     1 RES1    0.0000
@<TRIPOS>BOND
     1      1      2      1
     2      1      6      1
     3      1     29      1
     4      2      3      1
     5      2      7      1
     6      3      4      1
     7      4      5      1
     8      4     32      1
     9      5      6      1
    10      5     31      1
    11      6     30      1
    12      7      8      1
    13      7      9      1
    14      7     26      1
    15      8     27      1
    16      9     10      1
    17      9     28      1
    18     10     11      1
    19     10     24      1
    20     11     12      1
    21     11     13      1
    22     11     23      1
    23     12     22      1
    24     13     14      1
    25     13     18      1
    26     14     15      1
    27     14     19      1
    28     15     16      1
    29     15     25      1
    30     16     17      1
    31     16     20      1
    32     17     18      1
    33     17     21      1
@<TRIPOS>SUBSTRUCTURE
      1 RES1       1

@<TRIPOS>MOLECULE
 H3b Pz 
    30     31      1
 SMALL
 NO_CHARGES
 ****
 ****
@<TRIPOS>ATOM
     1  C    -0.0007     0.0962    -0.0058  C.2   1 RES1    0.0000
     2  C    -0.0014     0.0222     1.3915  C.2   1 RES1    0.0000
     3  N     1.1295    -0.0463     2.0792  N.2   1 RES1    0.0000
     4  C     2.2659    -0.0462     1.3804  C.2   1 RES1    0.0000
     5  C     2.2606     0.0182    -0.0058  C.2   1 RES1    0.0000
     6  N     1.1259     0.0896    -0.7048  N.2   1 RES1    0.0000
     7  C    -1.3002     0.0223     2.1804  C.3   1 RES1    0.0000
     8  O    -1.0604    -0.0044     3.5646  O.3   1 RES1    0.0000
     9  N    -2.0756     1.1638     1.7664  N.3   1 RES1    0.0000
    10  N    -3.3637     1.1233     2.3558  N.3   1 RES1    0.0000
    11  C    -4.2424     2.0487     1.6895  C.3   1 RES1    0.0000
    12  O    -3.7753     3.3733     1.7641  O.3   1 RES1    0.0000
    13  C    -4.4219     1.6187     0.2415  C.2   1 RES1    0.0000
    14  N    -4.4171     2.5749    -0.6748  N.2   1 RES1    0.0000
    15  C    -4.5777     2.2005    -1.9457  C.2   1 RES1    0.0000
    16  C    -4.7423     0.8673    -2.2902  C.2   1 RES1    0.0000
    17  N    -4.7491    -0.1020    -1.3718  N.2   1 RES1    0.0000
    18  C    -4.5904     0.2750    -0.1109  C.2   1 RES1    0.0000
    19  H    -0.9375     0.1669    -0.5488  H     1 RES1    0.0000
    20  H     3.1884     0.0124    -0.5669  H     1 RES1    0.0000
    21  H     3.1933    -0.0996     1.9394  H     1 RES1    0.0000
    22  H    -0.1019     0.0161     3.6968  H     1 RES1    0.0000
    23  H    -1.8919    -0.8613     1.9172  H     1 RES1    0.0000
    24  H    -1.5943     2.0286     2.0171  H     1 RES1    0.0000
    25  H    -5.2081     1.9784     2.2060  H     1 RES1    0.0000
    26  H    -3.8403     3.7556     0.8772  H     1 RES1    0.0000
    27  H    -3.3148     1.3395     3.3502  H     1 RES1    0.0000
    28  H    -4.5797    -0.4938     0.6536  H     1 RES1    0.0000
    29  H    -4.8695     0.5704    -3.3252  H     1 RES1    0.0000
    30  H    -4.5712     2.9809    -2.6983  H     1 RES1    0.0000
@<TRIPOS>BOND
     1      1      2      1
     2      1      6      1
     3      1     19      1
     4      2      3      1
     5      2      7      1
     6      3      4      1
     7      4      5      1
     8      4     21      1
     9      5      6      1
    10      5     20      1
    11      7      8      1
    12      7      9      1
    13      7     23      1
    14      8     22      1
    15      9     10      1
    16      9     24      1
    17     10     11      1
    18     10     27      1
    19     11     12      1
    20     11     13      1
    21     11     25      1
    22     12     26      1
    23     13     14      1
    24     13     18      1
    25     14     15      1
    26     15     16      1
    27     15     30      1
    28     16     17      1
    29     16     29      1
    30     17     18      1
    31     18     28      1
@<TRIPOS>SUBSTRUCTURE
      1 RES1       1

@<TRIPOS>MOLECULE
 H3b Py 
    32     33      1
 SMALL
 NO_CHARGES
 ****
 ****
@<TRIPOS>ATOM
     1  C    -0.0007     0.0003     0.0003  C.2   1 RES1    0.0000
     2  C    -0.0007     0.0001     1.3954  C.2   1 RES1    0.0000
     3  N     1.1137     0.0001     2.1198  N.2   1 RES1    0.0000
     4  C     2.2859    -0.0032     1.4809  C.2   1 RES1    0.0000
     5  C     2.3915    -0.0090     0.0979  C.2   1 RES1    0.0000
     6  C     1.2201    -0.0060    -0.6551  C.2   1 RES1    0.0000
     7  C    -1.3093    -0.0140     2.1750  C.3   1 RES1    0.0000
     8  O    -1.0870     0.1796     3.5502  O.3   1 RES1    0.0000
     9  N    -2.1906     0.9750     1.6141  N.3   1 RES1    0.0000
    10  N    -3.4798     0.8796     2.1941  N.3   1 RES1    0.0000
    11  C    -4.4356     1.6020     1.3930  C.3   1 RES1    0.0000
    12  O    -4.1116     2.9644     1.2715  O.3   1 RES1    0.0000
    13  C    -4.5482     0.9449     0.0217  C.2   1 RES1    0.0000
    14  N    -4.5736     1.7680    -1.0197  N.2   1 RES1    0.0000
    15  C    -4.6819     1.2427    -2.2433  C.2   1 RES1    0.0000
    16  C    -4.7725    -0.1211    -2.4737  C.2   1 RES1    0.0000
    17  C    -4.7473    -0.9794    -1.3759  C.2   1 RES1    0.0000
    18  C    -4.6327    -0.4420    -0.1051  C.2   1 RES1    0.0000
    19  H    -0.9439     0.0196    -0.5317  H     1 RES1    0.0000
    20  H     3.3655    -0.0123    -0.3743  H     1 RES1    0.0000
    21  H     3.1722    -0.0001     2.1067  H     1 RES1    0.0000
    22  H    -0.1272     0.1879     3.6822  H     1 RES1    0.0000
    23  H    -1.8063    -0.9809     2.0327  H     1 RES1    0.0000
    24  H    -1.8042     1.9096     1.7522  H     1 RES1    0.0000
    25  H     1.2623    -0.0043    -1.7380  H     1 RES1    0.0000
    26  H    -5.3984     1.5082     1.9115  H     1 RES1    0.0000
    27  H    -4.1573     3.1810     0.3279  H     1 RES1    0.0000
    28  H    -3.4759     1.2437     3.1456  H     1 RES1    0.0000
    29  H    -4.5906    -1.0608     0.7821  H     1 RES1    0.0000
    30  H    -4.8138    -2.0522    -1.5150  H     1 RES1    0.0000
    31  H    -4.8606    -0.4994    -3.4841  H     1 RES1    0.0000
    32  H    -4.6966     1.9485    -3.0674  H     1 RES1    0.0000
@<TRIPOS>BOND
     1      1      2      1
     2      1      6      1
     3      1     19      1
     4      2      3      1
     5      2      7      1
     6      3      4      1
     7      4      5      1
     8      4     21      1
     9      5      6      1
    10      5     20      1
    11      6     25      1
    12      7      8      1
    13      7      9      1
    14      7     23      1
    15      8     22      1
    16      9     10      1
    17      9     24      1
    18     10     11      1
    19     10     28      1
    20     11     12      1
    21     11     13      1
    22     11     26      1
    23     12     27      1
    24     13     14      1
    25     13     18      1
    26     14     15      1
    27     15     16      1
    28     15     32      1
    29     16     17      1
    30     16     31      1
    31     17     18      1
    32     17     30      1
    33     18     29      1
@<TRIPOS>SUBSTRUCTURE
      1 RES1       1

@<TRIPOS>MOLECULE
 H3c Pz 
    30     31      1
 SMALL
 NO_CHARGES
 ****
 ****
@<TRIPOS>ATOM
     1  N    -0.0043     0.1812     0.0590  N.2   1 RES1    0.0000
     2  C    -0.0011    -0.0679     1.3612  C.2   1 RES1    0.0000
     3  C     1.1974    -0.2098     2.0693  C.2   1 RES1    0.0000
     4  N     2.3780    -0.1140     1.4729  N.2   1 RES1    0.0000
     5  C     2.3655     0.1355     0.1620  C.2   1 RES1    0.0000
     6  C     1.1806     0.2866    -0.5441  C.2   1 RES1    0.0000
     7  C    -1.3517    -0.1922     2.0505  C.3   1 RES1    0.0000
     8  O    -2.4013     0.0586     1.1462  O.3   1 RES1    0.0000
     9  N    -1.3476     0.6764     3.2019  N.3   1 RES1    0.0000
    10  N    -2.5027     0.4884     4.0001  N.3   1 RES1    0.0000
    11  C    -3.5952     1.3908     3.6566  C.3   1 RES1    0.0000
    12  O    -3.2237     2.7461     3.6860  O.3   1 RES1    0.0000
    13  C    -4.7270     1.1032     4.6222  C.2   1 RES1    0.0000
    14  N    -4.9548     2.0001     5.5723  N.2   1 RES1    0.0000
    15  C    -5.9276     1.7244     6.4426  C.2   1 RES1    0.0000
    16  C    -6.6668     0.5530     6.3540  C.2   1 RES1    0.0000
    17  N    -6.4383    -0.3561     5.4041  N.2   1 RES1    0.0000
    18  C    -5.4662    -0.0809     4.5458  C.2   1 RES1    0.0000
    19  H    -5.2523    -0.8090     3.7698  H     1 RES1    0.0000
    20  H    -7.4605     0.3409     7.0618  H     1 RES1    0.0000
    21  H    -6.1197     2.4540     7.2214  H     1 RES1    0.0000
    22  H    -3.4966     3.1036     4.5424  H     1 RES1    0.0000
    23  H    -3.8897     1.1570     2.6330  H     1 RES1    0.0000
    24  H    -2.2314     0.6396     4.9684  H     1 RES1    0.0000
    25  H    -1.4734    -1.2084     2.4391  H     1 RES1    0.0000
    26  H    -2.0049     0.2703     0.2886  H     1 RES1    0.0000
    27  H    -1.2661     1.6554     2.9217  H     1 RES1    0.0000
    28  H     1.1809    -0.3968     3.1371  H     1 RES1    0.0000
    29  H     3.3252     0.2172    -0.3360  H     1 RES1    0.0000
    30  H     1.1801     0.4942    -1.6082  H     1 RES1    0.0000
@<TRIPOS>BOND
     1      1      2      1
     2      1      6      1
     3      2      3      1
     4      2      7      1
     5      3      4      1
     6      3     28      1
     7      4      5      1
     8      5      6      1
     9      5     29      1
    10      6     30      1
    11      7      8      1
    12      7      9      1
    13      7     25      1
    14      8     26      1
    15      9     10      1
    16      9     27      1
    17     10     11      1
    18     10     24      1
    19     11     12      1
    20     11     13      1
    21     11     23      1
    22     12     22      1
    23     13     14      1
    24     13     18      1
    25     14     15      1
    26     15     16      1
    27     15     21      1
    28     16     17      1
    29     16     20      1
    30     17     18      1
    31     18     19      1
@<TRIPOS>SUBSTRUCTURE
      1 RES1       1

@<TRIPOS>MOLECULE
 H3c Py 
    32     33      1
 SMALL
 NO_CHARGES
 ****
 ****
@<TRIPOS>ATOM
     1  C    -0.0100     0.1442    -0.0226  C.2   1 RES1    0.0000
     2  C    -0.0265     0.0601     1.3699  C.2   1 RES1    0.0000
     3  N     1.0712    -0.1388     2.0928  N.2   1 RES1    0.0000
     4  C     2.2391    -0.2605     1.4578  C.2   1 RES1    0.0000
     5  C     2.3592    -0.1852     0.0782  C.2   1 RES1    0.0000
     6  C     1.2062     0.0215    -0.6748  C.2   1 RES1    0.0000
     7  C    -1.3285     0.2048     2.1508  C.3   1 RES1    0.0000
     8  O    -1.1206    -0.0487     3.5206  O.3   1 RES1    0.0000
     9  N    -2.3223    -0.6467     1.5451  N.3   1 RES1    0.0000
    10  N    -3.6043    -0.4374     2.1134  N.3   1 RES1    0.0000
    11  C    -3.9000    -1.3462     3.2154  C.3   1 RES1    0.0000
    12  O    -3.7581    -2.6993     2.8607  O.3   1 RES1    0.0000
    13  C    -5.3113    -1.0391     3.6850  C.2   1 RES1    0.0000
    14  C    -5.6040     0.1686     4.3173  C.2   1 RES1    0.0000
    15  C    -6.9127     0.4098     4.7009  C.2   1 RES1    0.0000
    16  C    -7.8819    -0.5542     4.4324  C.2   1 RES1    0.0000
    17  C    -7.4931    -1.7190     3.7880  C.2   1 RES1    0.0000
    18  N    -6.2321    -1.9604     3.4201  N.2   1 RES1    0.0000
    19  H    -4.8115     0.8867     4.4889  H     1 RES1    0.0000
    20  H    -8.9163    -0.4075     4.7157  H     1 RES1    0.0000
    21  H    -8.2162    -2.4940     3.5562  H     1 RES1    0.0000
    22  H    -4.6507    -3.0469     2.7179  H     1 RES1    0.0000
    23  H    -3.1759    -1.1331     4.0027  H     1 RES1    0.0000
    24  H    -4.2888    -0.5795     1.3748  H     1 RES1    0.0000
    25  H    -7.1785     1.3337     5.2011  H     1 RES1    0.0000
    26  H    -1.7037     1.2285     2.0441  H     1 RES1    0.0000
    27  H    -0.1725    -0.2147     3.6352  H     1 RES1    0.0000
    28  H    -2.0569    -1.6298     1.6254  H     1 RES1    0.0000
    29  H    -0.9391     0.2892    -0.5581  H     1 RES1    0.0000
    30  H     1.2583     0.0818    -1.7556  H     1 RES1    0.0000
    31  H     3.3290    -0.2885    -0.3912  H     1 RES1    0.0000
    32  H     3.1095    -0.4251     2.0842  H     1 RES1    0.0000
@<TRIPOS>BOND
     1      1      2      1
     2      1      6      1
     3      1     29      1
     4      2      3      1
     5      2      7      1
     6      3      4      1
     7      4      5      1
     8      4     32      1
     9      5      6      1
    10      5     31      1
    11      6     30      1
    12      7      8      1
    13      7      9      1
    14      7     26      1
    15      8     27      1
    16      9     10      1
    17      9     28      1
    18     10     11      1
    19     10     24      1
    20     11     12      1
    21     11     13      1
    22     11     23      1
    23     12     22      1
    24     13     14      1
    25     13     18      1
    26     14     15      1
    27     14     19      1
    28     15     16      1
    29     15     25      1
    30     16     17      1
    31     16     20      1
    32     17     18      1
    33     17     21      1
@<TRIPOS>SUBSTRUCTURE
      1 RES1       1

@<TRIPOS>MOLECULE
 pre-RC6 Pz 
    33     33      1
 SMALL
 NO_CHARGES
 ****
 ****
@<TRIPOS>ATOM
     1  N     3.8206     1.0321    -0.1723  N.2   1 RES1    0.0000
     2  C     2.9497     0.0771     0.1226  C.2   1 RES1    0.0000
     3  C     3.3463    -1.2577     0.2477  C.2   1 RES1    0.0000
     4  N     4.6102    -1.6274     0.0948  N.2   1 RES1    0.0000
     5  C     5.4829    -0.6608    -0.1965  C.2   1 RES1    0.0000
     6  C     5.0925     0.6640    -0.3344  C.2   1 RES1    0.0000
     7  C     1.4979     0.4877     0.2805  C.3   1 RES1    0.0000
     8  O     1.3691     1.8934     0.2693  O.3   1 RES1    0.0000
     9  N     0.7394    -0.1701    -0.7685  N.3   1 RES1    0.0000
    10  N    -0.6441     0.1267    -0.7596  N.3   1 RES1    0.0000
    11  C    -1.3943    -0.8001     0.0296  C.3   1 RES1    0.0000
    12  O    -1.1097    -0.6917     1.4228  O.3   1 RES1    0.0000
    13  C    -2.8832    -0.5924    -0.2028  C.2   1 RES1    0.0000
    14  C    -3.4060    -0.2073    -1.4398  C.2   1 RES1    0.0000
    15  N    -4.7129    -0.0611    -1.6301  N.2   1 RES1    0.0000
    16  C    -5.4995    -0.2977    -0.5821  C.2   1 RES1    0.0000
    17  C    -4.9846    -0.6840     0.6497  C.2   1 RES1    0.0000
    18  N    -3.6754    -0.8332     0.8363  N.2   1 RES1    0.0000
    19  O    -1.2418     2.2603     1.4251  O.3   1 RES1    0.0000
    20  H     2.6149    -2.0267     0.4726  H     1 RES1    0.0000
    21  H     6.5198    -0.9515    -0.3230  H     1 RES1    0.0000
    22  H     5.8083     1.4414    -0.5762  H     1 RES1    0.0000
    23  H     2.2038     2.2659    -0.0517  H     1 RES1    0.0000
    24  H     1.1023     0.1274     1.2328  H     1 RES1    0.0000
    25  H     1.1053     0.0980    -1.6781  H     1 RES1    0.0000
    26  H    -1.1105    -1.8038    -0.3066  H     1 RES1    0.0000
    27  H    -1.9089    -0.9759     1.8918  H     1 RES1    0.0000
    28  H    -0.8280     1.0888    -0.4680  H     1 RES1    0.0000
    29  H    -2.7463    -0.0121    -2.2763  H     1 RES1    0.0000
    30  H    -6.5676    -0.1769    -0.7253  H     1 RES1    0.0000
    31  H    -5.6336    -0.8742     1.4972  H     1 RES1    0.0000
    32  H    -0.3233     2.4876     1.2344  H     1 RES1    0.0000
    33  H    -1.1959     1.3561     1.7592  H     1 RES1    0.0000
@<TRIPOS>BOND
     1      1      2      1
     2      1      6      1
     3      2      3      1
     4      2      7      1
     5      3      4      1
     6      3     20      1
     7      4      5      1
     8      5      6      1
     9      5     21      1
    10      6     22      1
    11      7      8      1
    12      7      9      1
    13      7     24      1
    14      8     23      1
    15      9     10      1
    16      9     25      1
    17     10     11      1
    18     10     28      1
    19     11     12      1
    20     11     13      1
    21     11     26      1
    22     12     27      1
    23     13     14      1
    24     13     18      1
    25     14     15      1
    26     14     29      1
    27     15     16      1
    28     16     17      1
    29     16     30      1
    30     17     18      1
    31     17     31      1
    32     19     32      1
    33     19     33      1
@<TRIPOS>SUBSTRUCTURE
      1 RES1       1

@<TRIPOS>MOLECULE
 pre-RC6´ Pz 
    36     36      1
 SMALL
 NO_CHARGES
 ****
 ****
@<TRIPOS>ATOM
     1  C     0.1899    -0.0622    -0.1599  C.2   1 RES1    0.0000
     2  C     0.0991    -0.0093     1.2344  C.2   1 RES1    0.0000
     3  N     1.1829     0.0790     1.9932  N.2   1 RES1    0.0000
     4  C     2.3601     0.1040     1.3658  C.2   1 RES1    0.0000
     5  C     2.4442     0.0365    -0.0178  C.2   1 RES1    0.0000
     6  N     1.3570    -0.0465    -0.7878  N.2   1 RES1    0.0000
     7  C    -1.2443     0.0005     1.9388  C.3   1 RES1    0.0000
     8  O    -1.1106    -0.2585     3.3099  O.3   1 RES1    0.0000
     9  N    -1.8664     1.2857     1.6476  N.3   1 RES1    0.0000
    10  N    -3.1426     1.4414     2.2404  N.3   1 RES1    0.0000
    11  C    -4.1915     1.0837     1.3455  C.3   1 RES1    0.0000
    12  O    -4.2416    -0.3289     1.1110  O.3   1 RES1    0.0000
    13  C    -5.5444     1.5498     1.8585  C.2   1 RES1    0.0000
    14  N    -6.5966     0.9198     1.3426  N.2   1 RES1    0.0000
    15  C    -7.8014     1.3236     1.7411  C.2   1 RES1    0.0000
    16  C    -7.9525     2.3504     2.6652  C.2   1 RES1    0.0000
    17  N    -6.9037     2.9806     3.1919  N.2   1 RES1    0.0000
    18  C    -5.7020     2.5850     2.7840  C.2   1 RES1    0.0000
    19  O    -4.6193    -0.4668     3.9775  O.3   1 RES1    0.0000
    20  C    -5.9073    -0.5836     4.5468  C.3   1 RES1    0.0000
    21  H    -0.7104    -0.1160    -0.7635  H     1 RES1    0.0000
    22  H     3.4060     0.0490    -0.5185  H     1 RES1    0.0000
    23  H     3.2498     0.1762     1.9812  H     1 RES1    0.0000
    24  H    -0.2034    -0.0385     3.5627  H     1 RES1    0.0000
    25  H    -1.8996    -0.7674     1.5231  H     1 RES1    0.0000
    26  H    -1.2734     2.0334     1.9987  H     1 RES1    0.0000
    27  H    -3.9832     1.5864     0.3947  H     1 RES1    0.0000
    28  H    -5.0804    -0.5061     0.6635  H     1 RES1    0.0000
    29  H    -3.2193     0.9469     3.1323  H     1 RES1    0.0000
    30  H    -4.8351     3.0841     3.1984  H     1 RES1    0.0000
    31  H    -8.9376     2.6679     2.9895  H     1 RES1    0.0000
    32  H    -8.6615     0.8148     1.3197  H     1 RES1    0.0000
    33  H    -4.6127    -0.8481     3.0903  H     1 RES1    0.0000
    34  H    -6.2301    -1.6274     4.6144  H     1 RES1    0.0000
    35  H    -5.8518    -0.1744     5.5549  H     1 RES1    0.0000
    36  H    -6.6581    -0.0161     3.9847  H     1 RES1    0.0000
@<TRIPOS>BOND
     1      1      2      1
     2      1      6      1
     3      1     21      1
     4      2      3      1
     5      2      7      1
     6      3      4      1
     7      4      5      1
     8      4     23      1
     9      5      6      1
    10      5     22      1
    11      7      8      1
    12      7      9      1
    13      7     25      1
    14      8     24      1
    15      9     10      1
    16      9     26      1
    17     10     11      1
    18     10     29      1
    19     11     12      1
    20     11     13      1
    21     11     27      1
    22     12     28      1
    23     13     14      1
    24     13     18      1
    25     14     15      1
    26     15     16      1
    27     15     32      1
    28     16     17      1
    29     16     31      1
    30     17     18      1
    31     18     30      1
    32     19     20      1
    33     19     33      1
    34     20     34      1
    35     20     35      1
    36     20     36      1
@<TRIPOS>SUBSTRUCTURE
      1 RES1       1

@<TRIPOS>MOLECULE
 pre-RC6a Pz 
    38     38      1
 SMALL
 NO_CHARGES
 ****
 ****
@<TRIPOS>ATOM
     1  C     0.3064    -0.3086     0.0619  C.2   1 RES1    0.0000
     2  C     0.0498    -0.0476     1.4104  C.2   1 RES1    0.0000
     3  N     1.0152     0.3302     2.2379  N.2   1 RES1    0.0000
     4  C     2.2419     0.4379     1.7253  C.2   1 RES1    0.0000
     5  C     2.4934     0.1641     0.3876  C.2   1 RES1    0.0000
     6  N     1.5252    -0.2100    -0.4506  N.2   1 RES1    0.0000
     7  C    -1.3525    -0.1262     1.9805  C.3   1 RES1    0.0000
     8  O    -1.3299    -0.2169     3.3843  O.3   1 RES1    0.0000
     9  N    -2.0794     1.0338     1.4855  N.3   1 RES1    0.0000
    10  N    -3.3919     1.1372     1.9996  N.3   1 RES1    0.0000
    11  C    -4.3809     0.6089     1.1231  C.3   1 RES1    0.0000
    12  O    -4.2882    -0.8131     0.9507  O.3   1 RES1    0.0000
    13  C    -5.7716     0.9516     1.6338  C.2   1 RES1    0.0000
    14  C    -6.0532     2.1282     2.3322  C.2   1 RES1    0.0000
    15  N    -7.2822     2.4156     2.7459  N.2   1 RES1    0.0000
    16  C    -8.2319     1.5255     2.4641  C.2   1 RES1    0.0000
    17  C    -7.9577     0.3569     1.7648  C.2   1 RES1    0.0000
    18  N    -6.7260     0.0734     1.3477  N.2   1 RES1    0.0000
    19  O    -3.5256    -2.2687     3.1474  O.3   1 RES1    0.0000
    20  C    -3.7624    -1.5701     4.2566  C.2   1 RES1    0.0000
    21  C    -3.1212    -2.1825     5.4657  C.3   1 RES1    0.0000
    22  O    -4.4146    -0.5510     4.2621  O.2   1 RES1    0.0000
    23  H    -5.2635     2.8336     2.5591  H     1 RES1    0.0000
    24  H    -9.2377     1.7482     2.8029  H     1 RES1    0.0000
    25  H    -8.7383    -0.3608     1.5380  H     1 RES1    0.0000
    26  H    -4.2244     1.0703     0.1423  H     1 RES1    0.0000
    27  H    -5.1820    -1.1123     0.7177  H     1 RES1    0.0000
    28  H    -3.8820    -1.7687     2.3791  H     1 RES1    0.0000
    29  H    -3.4734    -1.6808     6.3629  H     1 RES1    0.0000
    30  H    -3.3349    -3.2506     5.5066  H     1 RES1    0.0000
    31  H    -2.0418    -2.0553     5.3632  H     1 RES1    0.0000
    32  H    -3.4757     0.7621     2.9455  H     1 RES1    0.0000
    33  H    -1.8641    -1.0169     1.6122  H     1 RES1    0.0000
    34  H     3.0360     0.7460     2.3961  H     1 RES1    0.0000
    35  H     3.4954     0.2470    -0.0184  H     1 RES1    0.0000
    36  H    -0.5010    -0.6001    -0.6023  H     1 RES1    0.0000
    37  H    -0.5111     0.2003     3.6874  H     1 RES1    0.0000
    38  H    -1.5804     1.8806     1.7464  H     1 RES1    0.0000
@<TRIPOS>BOND
     1      1      2      1
     2      1      6      1
     3      1     36      1
     4      2      3      1
     5      2      7      1
     6      3      4      1
     7      4      5      1
     8      4     34      1
     9      5      6      1
    10      5     35      1
    11      7      8      1
    12      7      9      1
    13      7     33      1
    14      8     37      1
    15      9     10      1
    16      9     38      1
    17     10     11      1
    18     10     32      1
    19     11     12      1
    20     11     13      1
    21     11     26      1
    22     12     27      1
    23     13     14      1
    24     13     18      1
    25     14     15      1
    26     14     23      1
    27     15     16      1
    28     16     17      1
    29     16     24      1
    30     17     18      1
    31     17     25      1
    32     19     20      1
    33     19     28      1
    34     20     21      1
    35     20     22      2
    36     21     29      1
    37     21     30      1
    38     21     31      1
@<TRIPOS>SUBSTRUCTURE
      1 RES1       1

@<TRIPOS>MOLECULE
 pre-RC6 Py 
    35     35      1
 SMALL
 NO_CHARGES
 ****
 ****
@<TRIPOS>ATOM
     1  C     0.1056     0.0977    -0.0926  C.2   1 RES1    0.0000
     2  C    -0.1014    -0.1150     1.2695  C.2   1 RES1    0.0000
     3  N     0.8912    -0.2078     2.1479  N.2   1 RES1    0.0000
     4  C     2.1456    -0.1002     1.7023  C.2   1 RES1    0.0000
     5  C     2.4549     0.1020     0.3657  C.2   1 RES1    0.0000
     6  C     1.4094     0.2031    -0.5489  C.2   1 RES1    0.0000
     7  C    -1.5087    -0.2282     1.8339  C.3   1 RES1    0.0000
     8  O    -1.4718    -0.5209     3.2150  O.3   1 RES1    0.0000
     9  N    -2.2124     1.0061     1.5343  N.3   1 RES1    0.0000
    10  N    -3.5456     1.0465     2.0102  N.3   1 RES1    0.0000
    11  C    -4.4836     0.5672     1.0416  C.3   1 RES1    0.0000
    12  O    -4.3584    -0.8319     0.7979  O.3   1 RES1    0.0000
    13  C    -5.9085     0.8798     1.4844  C.2   1 RES1    0.0000
    14  N    -6.8243    -0.0067     1.0989  N.2   1 RES1    0.0000
    15  C    -8.0982     0.2140     1.4227  C.2   1 RES1    0.0000
    16  C    -8.5128     1.3271     2.1414  C.2   1 RES1    0.0000
    17  C    -7.5522     2.2507     2.5383  C.2   1 RES1    0.0000
    18  C    -6.2237     2.0292     2.2052  C.2   1 RES1    0.0000
    19  O    -4.1001    -1.5798     3.6495  O.3   1 RES1    0.0000
    20  H    -0.7462     0.1819    -0.7557  H     1 RES1    0.0000
    21  H     3.4878     0.1786     0.0514  H     1 RES1    0.0000
    22  H     2.9279    -0.1807     2.4495  H     1 RES1    0.0000
    23  H    -0.5458    -0.4515     3.4971  H     1 RES1    0.0000
    24  H    -2.0526    -1.0329     1.3328  H     1 RES1    0.0000
    25  H    -1.7153     1.7881     1.9518  H     1 RES1    0.0000
    26  H     1.6123     0.3633    -1.6013  H     1 RES1    0.0000
    27  H    -4.2707     1.1023     0.1092  H     1 RES1    0.0000
    28  H    -5.2474    -1.1398     0.5585  H     1 RES1    0.0000
    29  H    -3.6498     0.5514     2.8980  H     1 RES1    0.0000
    30  H    -5.4358     2.7102     2.4967  H     1 RES1    0.0000
    31  H    -7.8352     3.1297     3.1055  H     1 RES1    0.0000
    32  H    -9.5591     1.4601     2.3845  H     1 RES1    0.0000
    33  H    -8.8126    -0.5339     1.0948  H     1 RES1    0.0000
    34  H    -4.2195    -1.6398     2.6935  H     1 RES1    0.0000
    35  H    -3.1463    -1.4784     3.7612  H     1 RES1    0.0000
@<TRIPOS>BOND
     1      1      2      1
     2      1      6      1
     3      1     20      1
     4      2      3      1
     5      2      7      1
     6      3      4      1
     7      4      5      1
     8      4     22      1
     9      5      6      1
    10      5     21      1
    11      6     26      1
    12      7      8      1
    13      7      9      1
    14      7     24      1
    15      8     23      1
    16      9     10      1
    17      9     25      1
    18     10     11      1
    19     10     29      1
    20     11     12      1
    21     11     13      1
    22     11     27      1
    23     12     28      1
    24     13     14      1
    25     13     18      1
    26     14     15      1
    27     15     16      1
    28     15     33      1
    29     16     17      1
    30     16     32      1
    31     17     18      1
    32     17     31      1
    33     18     30      1
    34     19     34      1
    35     19     35      1
@<TRIPOS>SUBSTRUCTURE
      1 RES1       1

@<TRIPOS>MOLECULE
 pre-RC6´ Py 
    38     38      1
 SMALL
 NO_CHARGES
 ****
 ****
@<TRIPOS>ATOM
     1  N     0.1020    -0.2182     0.0452  N.2   1 RES1    0.0000
     2  C     0.1819     0.0536     1.3436  C.2   1 RES1    0.0000
     3  C     1.3951     0.2049     2.0143  C.2   1 RES1    0.0000
     4  C     2.5683     0.0830     1.2887  C.2   1 RES1    0.0000
     5  C     2.4915    -0.1958    -0.0740  C.2   1 RES1    0.0000
     6  C     1.2373    -0.3411    -0.6475  C.2   1 RES1    0.0000
     7  C    -1.1375     0.1540     2.0927  C.3   1 RES1    0.0000
     8  O    -2.2280     0.2050     1.2131  O.3   1 RES1    0.0000
     9  N    -1.1979    -0.9748     3.0134  N.3   1 RES1    0.0000
    10  N    -2.3813    -1.0022     3.7923  N.3   1 RES1    0.0000
    11  C    -2.1944    -0.3884     5.0652  C.3   1 RES1    0.0000
    12  O    -2.0424     1.0327     4.9648  O.3   1 RES1    0.0000
    13  C    -3.3459    -0.6984     6.0130  C.2   1 RES1    0.0000
    14  C    -4.1591    -1.8197     5.8671  C.2   1 RES1    0.0000
    15  C    -5.1648    -2.0279     6.8007  C.2   1 RES1    0.0000
    16  C    -5.3164    -1.1246     7.8472  C.2   1 RES1    0.0000
    17  C    -4.4516    -0.0396     7.9086  C.2   1 RES1    0.0000
    18  N    -3.4897     0.1751     7.0110  N.2   1 RES1    0.0000
    19  O    -4.6559     0.9819     3.7206  O.3   1 RES1    0.0000
    20  C    -5.7843     1.2401     4.5298  C.3   1 RES1    0.0000
    21  H     1.3946     0.4063     3.0784  H     1 RES1    0.0000
    22  H     3.3830    -0.2988    -0.6793  H     1 RES1    0.0000
    23  H     1.1316    -0.5628    -1.7044  H     1 RES1    0.0000
    24  H    -1.9108    -0.1005     0.3509  H     1 RES1    0.0000
    25  H    -1.1585     1.0583     2.7049  H     1 RES1    0.0000
    26  H    -1.1682    -1.8383     2.4772  H     1 RES1    0.0000
    27  H     3.5304     0.2009     1.7734  H     1 RES1    0.0000
    28  H    -1.2719    -0.8056     5.4839  H     1 RES1    0.0000
    29  H    -2.1840     1.3793     5.8580  H     1 RES1    0.0000
    30  H    -3.1811    -0.6061     3.2929  H     1 RES1    0.0000
    31  H    -3.9988    -2.4893     5.0334  H     1 RES1    0.0000
    32  H    -5.8243    -2.8835     6.7125  H     1 RES1    0.0000
    33  H    -6.0868    -1.2516     8.5969  H     1 RES1    0.0000
    34  H    -4.5347     0.6917     8.7062  H     1 RES1    0.0000
    35  H    -3.8666     1.3654     4.1252  H     1 RES1    0.0000
    36  H    -5.7380     0.7025     5.4840  H     1 RES1    0.0000
    37  H    -5.9071     2.3093     4.7315  H     1 RES1    0.0000
    38  H    -6.6601     0.8932     3.9813  H     1 RES1    0.0000
@<TRIPOS>BOND
     1      1      2      1
     2      1      6      1
     3      2      3      1
     4      2      7      1
     5      3      4      1
     6      3     21      1
     7      4      5      1
     8      4     27      1
     9      5      6      1
    10      5     22      1
    11      6     23      1
    12      7      8      1
    13      7      9      1
    14      7     25      1
    15      8     24      1
    16      9     10      1
    17      9     26      1
    18     10     11      1
    19     10     30      1
    20     11     12      1
    21     11     13      1
    22     11     28      1
    23     12     29      1
    24     13     14      1
    25     13     18      1
    26     14     15      1
    27     14     31      1
    28     15     16      1
    29     15     32      1
    30     16     17      1
    31     16     33      1
    32     17     18      1
    33     17     34      1
    34     19     20      1
    35     19     35      1
    36     20     36      1
    37     20     37      1
    38     20     38      1
@<TRIPOS>SUBSTRUCTURE
      1 RES1       1

@<TRIPOS>MOLECULE
 pre-RC6a Py 
    40     40      1
 SMALL
 NO_CHARGES
 ****
 ****
@<TRIPOS>ATOM
     1  N    -3.5877    -0.7869     0.9537  N.2   1 RES1    0.0000
     2  C    -2.8221    -0.7810    -0.1361  C.2   1 RES1    0.0000
     3  C    -3.3211    -0.5265    -1.4107  C.2   1 RES1    0.0000
     4  C    -4.6757    -0.2584    -1.5420  C.2   1 RES1    0.0000
     5  C    -5.4803    -0.2597    -0.4080  C.2   1 RES1    0.0000
     6  C    -4.8885    -0.5307     0.8180  C.2   1 RES1    0.0000
     7  C    -1.3561    -1.1155     0.1116  C.3   1 RES1    0.0000
     8  O    -1.0329    -0.7885     1.4716  O.3   1 RES1    0.0000
     9  N    -0.5238    -0.4632    -0.8417  N.3   1 RES1    0.0000
    10  N     0.8159    -0.9165    -0.8135  N.3   1 RES1    0.0000
    11  C     1.7013    -0.0687    -0.0273  C.3   1 RES1    0.0000
    12  O     1.6626     1.2830    -0.4151  O.3   1 RES1    0.0000
    13  C     3.1037    -0.6398    -0.1562  C.2   1 RES1    0.0000
    14  C     3.4293    -1.8693     0.4138  C.2   1 RES1    0.0000
    15  C     4.7147    -2.3552     0.2390  C.2   1 RES1    0.0000
    16  C     5.6230    -1.6051    -0.5042  C.2   1 RES1    0.0000
    17  C     5.1993    -0.3985    -1.0411  C.2   1 RES1    0.0000
    18  N     3.9635     0.0784    -0.8715  N.2   1 RES1    0.0000
    19  O    -0.1303     1.7443     1.9647  O.3   1 RES1    0.0000
    20  C    -0.5051     2.5788     0.9969  C.2   1 RES1    0.0000
    21  O    -1.3153     2.2819     0.1493  O.2   1 RES1    0.0000
    22  C     0.1989     3.9010     1.0805  C.3   1 RES1    0.0000
    23  H    -2.6497    -0.5271    -2.2581  H     1 RES1    0.0000
    24  H    -6.5407    -0.0512    -0.4672  H     1 RES1    0.0000
    25  H    -5.4771    -0.5406     1.7295  H     1 RES1    0.0000
    26  H    -1.2023    -2.1927    -0.0127  H     1 RES1    0.0000
    27  H    -1.8666    -0.8885     1.9625  H     1 RES1    0.0000
    28  H    -0.5376     0.8626     1.8013  H     1 RES1    0.0000
    29  H    -0.2519     4.6027     0.3840  H     1 RES1    0.0000
    30  H     0.1622     4.2853     2.0999  H     1 RES1    0.0000
    31  H     1.2445     3.7304     0.8176  H     1 RES1    0.0000
    32  H    -0.5981     0.5540    -0.7864  H     1 RES1    0.0000
    33  H     1.3658    -0.1200     1.0103  H     1 RES1    0.0000
    34  H     5.8729     0.2151    -1.6301  H     1 RES1    0.0000
    35  H     6.6374    -1.9466    -0.6650  H     1 RES1    0.0000
    36  H     2.6785    -2.4166     0.9704  H     1 RES1    0.0000
    37  H     2.4468     1.4385    -0.9628  H     1 RES1    0.0000
    38  H     1.1488    -0.9408    -1.7741  H     1 RES1    0.0000
    39  H    -5.0989    -0.0444    -2.5165  H     1 RES1    0.0000
    40  H     5.0082    -3.3040     0.6724  H     1 RES1    0.0000
@<TRIPOS>BOND
     1      1      2      1
     2      1      6      1
     3      2      3      1
     4      2      7      1
     5      3      4      1
     6      3     23      1
     7      4      5      1
     8      4     39      1
     9      5      6      1
    10      5     24      1
    11      6     25      1
    12      7      8      1
    13      7      9      1
    14      7     26      1
    15      8     27      1
    16      9     10      1
    17      9     32      1
    18     10     11      1
    19     10     38      1
    20     11     12      1
    21     11     13      1
    22     11     33      1
    23     12     37      1
    24     13     14      1
    25     13     18      1
    26     14     15      1
    27     14     36      1
    28     15     16      1
    29     15     40      1
    30     16     17      1
    31     16     35      1
    32     17     18      1
    33     17     34      1
    34     19     20      1
    35     19     28      1
    36     20     21      2
    37     20     22      1
    38     22     29      1
    39     22     30      1
    40     22     31      1
@<TRIPOS>SUBSTRUCTURE
      1 RES1       1

@<TRIPOS>MOLECULE
 TS6 Pz 
    33     35      1
 SMALL
 NO_CHARGES
 ****
 ****
@<TRIPOS>ATOM
     1  C    -0.0546     0.0534     0.0856  C.2   1 RES1    0.0000
     2  C     0.0959    -0.0642     1.4690  C.2   1 RES1    0.0000
     3  N     1.3018    -0.0460     2.0379  N.2   1 RES1    0.0000
     4  C     2.3465     0.0930     1.2297  C.2   1 RES1    0.0000
     5  C     2.1912     0.2041    -0.1502  C.2   1 RES1    0.0000
     6  N     0.9935     0.1809    -0.7252  N.2   1 RES1    0.0000
     7  C    -1.1104    -0.1666     2.3640  C.3   1 RES1    0.0000
     8  N    -2.2020    -0.6830     1.7925  N.3   1 RES1    0.0000
     9  N    -3.3831    -0.3883     2.5471  N.3   1 RES1    0.0000
    10  C    -3.9809    -1.5865     3.1208  C.3   1 RES1    0.0000
    11  O    -4.4974    -2.4649     2.1601  O.3   1 RES1    0.0000
    12  C    -5.0595    -1.1324     4.0915  C.2   1 RES1    0.0000
    13  C    -4.7558    -0.2990     5.1745  C.2   1 RES1    0.0000
    14  N    -5.6833     0.1048     6.0297  N.2   1 RES1    0.0000
    15  C    -6.9301    -0.3147     5.7973  C.2   1 RES1    0.0000
    16  C    -7.2396    -1.1315     4.7206  C.2   1 RES1    0.0000
    17  N    -6.2988    -1.5438     3.8677  N.2   1 RES1    0.0000
    18  O    -0.5195    -1.3353     3.5688  O.3   1 RES1    0.0000
    19  O    -1.3835    -2.9495     2.0714  O.3   1 RES1    0.0000
    20  H    -3.7368     0.0385     5.3310  H     1 RES1    0.0000
    21  H    -7.6990     0.0101     6.4895  H     1 RES1    0.0000
    22  H    -8.2554    -1.4639     4.5383  H     1 RES1    0.0000
    23  H    -5.4577    -2.4886     2.2743  H     1 RES1    0.0000
    24  H    -3.1883    -2.1023     3.6722  H     1 RES1    0.0000
    25  H    -4.0581    -0.0101     1.8850  H     1 RES1    0.0000
    26  H    -1.2525     0.6621     3.0544  H     1 RES1    0.0000
    27  H     0.4311    -1.1858     3.6648  H     1 RES1    0.0000
    28  H    -1.9209    -1.9471     1.6633  H     1 RES1    0.0000
    29  H    -1.0436     0.0397    -0.3551  H     1 RES1    0.0000
    30  H     3.0537     0.3089    -0.7997  H     1 RES1    0.0000
    31  H     3.3301     0.1088     1.6864  H     1 RES1    0.0000
    32  H    -0.7452    -2.2582     2.9443  H     1 RES1    0.0000
    33  H    -0.9638    -3.5156     1.4216  H     1 RES1    0.0000
@<TRIPOS>BOND
     1      1      2      1
     2      1      6      1
     3      1     29      1
     4      2      3      1
     5      2      7      1
     6      3      4      1
     7      4      5      1
     8      4     31      1
     9      5      6      1
    10      5     30      1
    11      7      8      1
    12      7     18      1
    13      7     26      1
    14      8      9      1
    15      8     28      1
    16      9     10      1
    17      9     25      1
    18     10     11      1
    19     10     12      1
    20     10     24      1
    21     11     23      1
    22     12     13      1
    23     12     17      1
    24     13     14      1
    25     13     20      1
    26     14     15      1
    27     15     16      1
    28     15     21      1
    29     16     17      1
    30     16     22      1
    31     18     27      1
    32     18     32      1
    33     19     28      1
    34     19     32      1
    35     19     33      1
@<TRIPOS>SUBSTRUCTURE
      1 RES1       1

@<TRIPOS>MOLECULE
 TS6´ Pz 
    36     37      1
 SMALL
 NO_CHARGES
 ****
 ****
@<TRIPOS>ATOM
     1  N    -0.0027    -0.0006     0.0023  N.2   1 RES1    0.0000
     2  C    -0.0028    -0.0006     1.3358  C.2   1 RES1    0.0000
     3  C     1.1925    -0.0002     2.0595  C.2   1 RES1    0.0000
     4  N     2.3788     0.0159     1.4559  N.2   1 RES1    0.0000
     5  C     2.3698     0.0143     0.1267  C.2   1 RES1    0.0000
     6  C     1.1816     0.0002    -0.5999  C.2   1 RES1    0.0000
     7  C    -1.3290    -0.0249     2.0516  C.3   1 RES1    0.0000
     8  O    -2.2712     1.0603     1.0212  O.3   1 RES1    0.0000
     9  N    -1.3057     0.4936     3.2838  N.2   1 RES1    0.0000
    10  N    -2.4567     0.0968     4.0385  N.3   1 RES1    0.0000
    11  C    -3.3694     1.2076     4.2683  C.3   1 RES1    0.0000
    12  O    -2.8279     2.2299     5.0592  O.3   1 RES1    0.0000
    13  C    -4.6294     0.6329     4.8949  C.2   1 RES1    0.0000
    14  N    -4.9606     1.0569     6.1056  N.2   1 RES1    0.0000
    15  C    -6.0598     0.5330     6.6533  C.2   1 RES1    0.0000
    16  C    -6.8239    -0.4081     5.9802  C.2   1 RES1    0.0000
    17  N    -6.4958    -0.8420     4.7601  N.2   1 RES1    0.0000
    18  C    -5.3986    -0.3266     4.2261  C.2   1 RES1    0.0000
    19  O    -1.3311     2.7630     2.3620  O.3   1 RES1    0.0000
    20  C    -0.1171     3.4121     2.0229  C.3   1 RES1    0.0000
    21  H    -5.1000    -0.6725     3.2422  H     1 RES1    0.0000
    22  H    -7.7196    -0.8229     6.4290  H     1 RES1    0.0000
    23  H    -6.3323     0.8757     7.6452  H     1 RES1    0.0000
    24  H    -3.2903     2.2157     5.9086  H     1 RES1    0.0000
    25  H    -3.6095     1.6249     3.2849  H     1 RES1    0.0000
    26  H    -2.1132    -0.2008     4.9498  H     1 RES1    0.0000
    27  H    -1.9329    -0.9158     1.8896  H     1 RES1    0.0000
    28  H    -1.9766     0.9226     0.1110  H     1 RES1    0.0000
    29  H    -1.1852     1.8357     3.0316  H     1 RES1    0.0000
    30  H     1.1686    -0.0056     3.1420  H     1 RES1    0.0000
    31  H     3.3298     0.0283    -0.3781  H     1 RES1    0.0000
    32  H     1.1879    -0.0013    -1.6845  H     1 RES1    0.0000
    33  H    -1.8438     2.0575     1.5074  H     1 RES1    0.0000
    34  H    -0.3239     4.4498     1.7579  H     1 RES1    0.0000
    35  H     0.5609     3.3957     2.8787  H     1 RES1    0.0000
    36  H     0.3770     2.9204     1.1756  H     1 RES1    0.0000
@<TRIPOS>BOND
     1      1      2      1
     2      1      6      1
     3      2      3      1
     4      2      7      1
     5      3      4      1
     6      3     30      1
     7      4      5      1
     8      5      6      1
     9      5     31      1
    10      6     32      1
    11      7      8      1
    12      7      9      1
    13      7     27      1
    14      8     28      1
    15      8     33      1
    16      9     10      1
    17     10     11      1
    18     10     26      1
    19     11     12      1
    20     11     13      1
    21     11     25      1
    22     12     24      1
    23     13     14      1
    24     13     18      1
    25     14     15      1
    26     15     16      1
    27     15     23      1
    28     16     17      1
    29     16     22      1
    30     17     18      1
    31     18     21      1
    32     19     20      1
    33     19     29      1
    34     19     33      1
    35     20     34      1
    36     20     35      1
    37     20     36      1
@<TRIPOS>SUBSTRUCTURE
      1 RES1       1

@<TRIPOS>MOLECULE
 TS6a Pz 
    38     37      1
 SMALL
 NO_CHARGES
 ****
 ****
@<TRIPOS>ATOM
     1  H    -2.9936     0.8628    -1.0532  H     1 RES1    0.0000
     2  C    -3.4863    -0.0332    -0.6914  C.2   1 RES1    0.0000
     3  N    -4.8167    -0.0676    -0.7400  N.2   1 RES1    0.0000
     4  C    -5.4045    -1.1641    -0.2734  C.2   1 RES1    0.0000
     5  H    -6.4884    -1.1980    -0.3072  H     1 RES1    0.0000
     6  H    -5.1680    -3.1270     0.6063  H     1 RES1    0.0000
     7  C    -4.6736    -2.2351     0.2371  C.2   1 RES1    0.0000
     8  N    -3.3485    -2.2075     0.2907  N.2   1 RES1    0.0000
     9  C    -2.7584    -1.1047    -0.1686  C.2   1 RES1    0.0000
    10  H    -0.8672    -2.1111     0.1886  H     1 RES1    0.0000
    11  C    -1.2758    -1.1469    -0.0902  C.2   1 RES1    0.0000
    12  H    -0.6064    -0.8317     2.3410  H     1 RES1    0.0000
    13  H    -0.9448     0.6050     1.5691  H     1 RES1    0.0000
    14  O    -1.2277    -0.4239     1.7303  O.3   1 RES1    0.0000
    15  C    -0.7514     2.5789     0.3117  C.2   1 RES1    0.0000
    16  O    -0.5221     1.8967     1.3568  O.co2 1 RES1    0.0000
    17  O    -1.2431     2.1216    -0.7464  O.co2 1 RES1    0.0000
    18  C    -0.3617     4.0374     0.3472  C.3   1 RES1    0.0000
    19  H    -1.0178     4.6176    -0.2993  H     1 RES1    0.0000
    20  H    -0.3725     4.4182     1.3665  H     1 RES1    0.0000
    21  H     0.6559     4.1049    -0.0455  H     1 RES1    0.0000
    22  H    -0.8060     0.6464    -0.9789  H     1 RES1    0.0000
    23  N    -0.5137    -0.3793    -0.8313  N.3   1 RES1    0.0000
    24  N     0.8597    -0.7106    -0.8574  N.3   1 RES1    0.0000
    25  C     1.6950     0.2832    -0.1879  C.3   1 RES1    0.0000
    26  C     3.0939    -0.3034    -0.0676  C.2   1 RES1    0.0000
    27  O     1.7129     1.5072    -0.8596  O.3   1 RES1    0.0000
    28  H     1.2684     0.4356     0.8090  H     1 RES1    0.0000
    29  N     4.0975     0.4521    -0.4915  N.2   1 RES1    0.0000
    30  C     5.3278    -0.0477    -0.3754  C.2   1 RES1    0.0000
    31  C     5.5465    -1.3055     0.1708  C.2   1 RES1    0.0000
    32  N     4.5420    -2.0731     0.5957  N.2   1 RES1    0.0000
    33  C     3.3199    -1.5734     0.4713  C.2   1 RES1    0.0000
    34  H     6.1495     0.5676    -0.7237  H     1 RES1    0.0000
    35  H     6.5502    -1.7038     0.2679  H     1 RES1    0.0000
    36  H     2.4876    -2.1881     0.7957  H     1 RES1    0.0000
    37  H     2.6378     1.7260    -1.0468  H     1 RES1    0.0000
    38  H     1.1361    -0.7473    -1.8370  H     1 RES1    0.0000
@<TRIPOS>BOND
     1      1      2      1
     2      2      3      1
     3      2      9      1
     4      3      4      1
     5      4      5      1
     6      4      7      1
     7      6      7      1
     8      7      8      1
     9      8      9      1
    10      9     11      2
    11     10     11      1
    12     11     23      1
    13     12     14      1
    14     13     14      1
    15     15     16      2
    16     15     17      2
    17     15     18      1
    18     18     19      1
    19     18     20      1
    20     18     21      1
    21     22     23      1
    22     23     24      1
    23     24     25      1
    24     24     38      1
    25     25     26      1
    26     25     27      1
    27     25     28      1
    28     26     29      1
    29     26     33      1
    30     27     37      1
    31     29     30      1
    32     30     31      1
    33     30     34      1
    34     31     32      1
    35     31     35      1
    36     32     33      1
    37     33     36      1
@<TRIPOS>SUBSTRUCTURE
      1 RES1       1

@<TRIPOS>MOLECULE
 TS6 Py 
    35     36      1
 SMALL
 NO_CHARGES
 ****
 ****
@<TRIPOS>ATOM
     1  N    -0.1288    -1.2188     0.9068  N.2   1 RES1    0.0000
     2  C     0.3610    -0.0283     1.2662  C.2   1 RES1    0.0000
     3  C     1.4637     0.5539     0.6471  C.2   1 RES1    0.0000
     4  C     2.0792    -0.1361    -0.3906  C.2   1 RES1    0.0000
     5  C     1.5806    -1.3764    -0.7633  C.2   1 RES1    0.0000
     6  C     0.4729    -1.8729    -0.0829  C.2   1 RES1    0.0000
     7  C    -0.3065     0.6650     2.4288  C.2   1 RES1    0.0000
     8  O    -2.0191     0.3075     2.0681  O.3   1 RES1    0.0000
     9  N    -0.1659     1.9922     2.4694  N.3   1 RES1    0.0000
    10  N    -0.4710     2.5223     3.7658  N.3   1 RES1    0.0000
    11  C    -1.6297     3.3997     3.7363  C.3   1 RES1    0.0000
    12  O    -1.3733     4.5898     3.0398  O.3   1 RES1    0.0000
    13  C    -2.0594     3.6857     5.1713  C.2   1 RES1    0.0000
    14  N    -2.2829     4.9605     5.4746  N.2   1 RES1    0.0000
    15  C    -2.6830     5.2599     6.7128  C.2   1 RES1    0.0000
    16  C    -2.8806     4.3012     7.6948  C.2   1 RES1    0.0000
    17  C    -2.6468     2.9666     7.3713  C.2   1 RES1    0.0000
    18  C    -2.2259     2.6493     6.0906  C.2   1 RES1    0.0000
    19  H    -2.0162     1.6320     5.7868  H     1 RES1    0.0000
    20  H    -3.2082     4.5932     8.6842  H     1 RES1    0.0000
    21  H    -2.8514     6.3116     6.9202  H     1 RES1    0.0000
    22  H    -1.6574     5.3163     3.6139  H     1 RES1    0.0000
    23  H    -2.4317     2.8490     3.2310  H     1 RES1    0.0000
    24  H     0.3220     3.1056     4.0268  H     1 RES1    0.0000
    25  H    -2.7891     2.1880     8.1117  H     1 RES1    0.0000
    26  H    -0.2704     0.1302     3.3752  H     1 RES1    0.0000
    27  H    -2.0151    -0.5527     1.6247  H     1 RES1    0.0000
    28  H    -0.9093     2.4136     1.5046  H     1 RES1    0.0000
    29  H     1.8098     1.5208     0.9856  H     1 RES1    0.0000
    30  H     2.9366     0.2900    -0.8981  H     1 RES1    0.0000
    31  H     2.0300    -1.9503    -1.5635  H     1 RES1    0.0000
    32  H     0.0477    -2.8357    -0.3477  H     1 RES1    0.0000
    33  H    -2.1446     1.1480     1.3320  H     1 RES1    0.0000
    34  O    -1.9099     2.3197     0.8116  O.3   1 RES1    0.0000
    35  H    -1.7928     2.4653    -0.1286  H     1 RES1    0.0000
@<TRIPOS>BOND
     1      1      2      1
     2      1      6      1
     3      2      3      1
     4      2      7      2
     5      3      4      1
     6      3     29      1
     7      4      5      1
     8      4     30      1
     9      5      6      1
    10      5     31      1
    11      6     32      1
    12      7      9      1
    13      7     26      1
    14      8     27      1
    15      8     33      1
    16      9     10      1
    17      9     28      1
    18     10     11      1
    19     10     24      1
    20     11     12      1
    21     11     13      1
    22     11     23      1
    23     12     22      1
    24     13     14      1
    25     13     18      1
    26     14     15      1
    27     15     16      1
    28     15     21      1
    29     16     17      1
    30     16     20      1
    31     17     18      1
    32     17     25      1
    33     18     19      1
    34     28     34      1
    35     33     34      1
    36     34     35      1
@<TRIPOS>SUBSTRUCTURE
      1 RES1       1

@<TRIPOS>MOLECULE
 TS6´ Py 
    38     39      1
 SMALL
 NO_CHARGES
 ****
 ****
@<TRIPOS>ATOM
     1  C    -0.0356    -0.0343    -0.0437  C.2   1 RES1    0.0000
     2  C    -0.0263     0.0178     1.3480  C.2   1 RES1    0.0000
     3  N     1.1015     0.0679     2.0637  N.2   1 RES1    0.0000
     4  C     2.2612     0.0693     1.4113  C.2   1 RES1    0.0000
     5  C     2.3565     0.0142     0.0243  C.2   1 RES1    0.0000
     6  C     1.1819    -0.0414    -0.7134  C.2   1 RES1    0.0000
     7  C    -1.3312     0.0442     2.1105  C.3   1 RES1    0.0000
     8  O    -0.9109    -0.9723     3.4951  O.3   1 RES1    0.0000
     9  N    -2.3646    -0.5238     1.4792  N.2   1 RES1    0.0000
    10  N    -3.6169    -0.1336     2.0583  N.3   1 RES1    0.0000
    11  C    -4.2797    -1.2455     2.7163  C.3   1 RES1    0.0000
    12  O    -4.6904    -2.2318     1.8063  O.3   1 RES1    0.0000
    13  C    -5.4640    -0.7092     3.5136  C.2   1 RES1    0.0000
    14  C    -5.3232     0.3950     4.3550  C.2   1 RES1    0.0000
    15  C    -6.4275     0.8181     5.0763  C.2   1 RES1    0.0000
    16  C    -7.6320     0.1337     4.9321  C.2   1 RES1    0.0000
    17  C    -7.6727    -0.9503     4.0682  C.2   1 RES1    0.0000
    18  N    -6.6112    -1.3665     3.3737  N.2   1 RES1    0.0000
    19  O    -1.5411    -2.7501     2.0629  O.3   1 RES1    0.0000
    20  C    -0.6143    -3.4161     1.2278  C.3   1 RES1    0.0000
    21  H    -4.3661     0.8959     4.4167  H     1 RES1    0.0000
    22  H    -8.5194     0.4321     5.4752  H     1 RES1    0.0000
    23  H    -8.5897    -1.5120     3.9234  H     1 RES1    0.0000
    24  H    -5.6142    -2.4359     2.0133  H     1 RES1    0.0000
    25  H    -3.5530    -1.6755     3.4167  H     1 RES1    0.0000
    26  H    -4.2158     0.1388     1.2812  H     1 RES1    0.0000
    27  H    -6.3557     1.6713     5.7409  H     1 RES1    0.0000
    28  H    -1.5255     0.9546     2.6742  H     1 RES1    0.0000
    29  H     0.0279    -0.8087     3.6643  H     1 RES1    0.0000
    30  H    -2.0619    -1.8305     1.5529  H     1 RES1    0.0000
    31  H    -0.9835    -0.0766    -0.5624  H     1 RES1    0.0000
    32  H     1.2112    -0.0899    -1.7956  H     1 RES1    0.0000
    33  H     3.3271     0.0118    -0.4550  H     1 RES1    0.0000
    34  H     3.1552     0.1098     2.0253  H     1 RES1    0.0000
    35  H    -1.0847    -1.9759     2.9333  H     1 RES1    0.0000
    36  H     0.3534    -2.8975     1.2035  H     1 RES1    0.0000
    37  H    -0.4589    -4.4333     1.5924  H     1 RES1    0.0000
    38  H    -1.0032    -3.4679     0.2077  H     1 RES1    0.0000
@<TRIPOS>BOND
     1      1      2      1
     2      1      6      1
     3      1     31      1
     4      2      3      1
     5      2      7      1
     6      3      4      1
     7      4      5      1
     8      4     34      1
     9      5      6      1
    10      5     33      1
    11      6     32      1
    12      7      8      1
    13      7      9      1
    14      7     28      1
    15      8     29      1
    16      8     35      1
    17      9     10      1
    18     10     11      1
    19     10     26      1
    20     11     12      1
    21     11     13      1
    22     11     25      1
    23     12     24      1
    24     13     14      1
    25     13     18      1
    26     14     15      1
    27     14     21      1
    28     15     16      1
    29     15     27      1
    30     16     17      1
    31     16     22      1
    32     17     18      1
    33     17     23      1
    34     19     20      1
    35     19     30      1
    36     19     35      1
    37     20     36      1
    38     20     37      1
    39     20     38      1
@<TRIPOS>SUBSTRUCTURE
      1 RES1       1

@<TRIPOS>MOLECULE
 TS6a Py 
    40     39      1
 SMALL
 NO_CHARGES
 ****
 ****
@<TRIPOS>ATOM
     1  C    -0.0904    -0.0259    -0.0399  C.2   1 RES1    0.0000
     2  C    -0.0597    -0.0011     1.3535  C.2   1 RES1    0.0000
     3  N     1.0711     0.0102     2.0508  N.2   1 RES1    0.0000
     4  C     2.2289    -0.0096     1.3871  C.2   1 RES1    0.0000
     5  C     2.3028    -0.0436     0.0023  C.2   1 RES1    0.0000
     6  C     1.1149    -0.0513    -0.7234  C.2   1 RES1    0.0000
     7  C    -1.3439     0.0009     2.1766  C.3   1 RES1    0.0000
     8  O    -1.0738     0.1476     3.5384  O.3   1 RES1    0.0000
     9  N    -2.1986     1.0686     1.6621  N.3   1 RES1    0.0000
    10  N    -3.5045     1.0337     2.1988  N.3   1 RES1    0.0000
    11  C    -4.4673     0.7231     1.3636  C.2   1 RES1    0.0000
    12  C    -5.9049     0.9044     1.6952  C.2   1 RES1    0.0000
    13  C    -6.3979     0.8929     2.9977  C.2   1 RES1    0.0000
    14  C    -7.7625     1.0843     3.1692  C.2   1 RES1    0.0000
    15  C    -8.5641     1.2834     2.0531  C.2   1 RES1    0.0000
    16  C    -7.9648     1.2814     0.7972  C.2   1 RES1    0.0000
    17  N    -6.6617     1.0934     0.6121  N.2   1 RES1    0.0000
    18  O    -4.5794    -1.2420     1.3276  O.3   1 RES1    0.0000
    19  O    -3.5396    -1.8677     3.4659  O.co2 1 RES1    0.0000
    20  C    -3.4938    -1.1657     4.5229  C.2   1 RES1    0.0000
    21  C    -2.8517    -1.8029     5.7343  C.3   1 RES1    0.0000
    22  O    -3.9079     0.0113     4.6197  O.co2 1 RES1    0.0000
    23  H    -5.7360     0.7157     3.8379  H     1 RES1    0.0000
    24  H    -9.6320     1.4362     2.1456  H     1 RES1    0.0000
    25  H    -8.5572     1.4357    -0.0989  H     1 RES1    0.0000
    26  H    -4.2328     0.8132     0.3101  H     1 RES1    0.0000
    27  H    -4.0739    -1.6775     0.6347  H     1 RES1    0.0000
    28  H    -4.1596    -1.5144     2.2797  H     1 RES1    0.0000
    29  H    -3.2879    -1.4009     6.6472  H     1 RES1    0.0000
    30  H    -2.9403    -2.8870     5.6976  H     1 RES1    0.0000
    31  H    -1.7931    -1.5330     5.7101  H     1 RES1    0.0000
    32  H    -3.6293     0.8249     3.2317  H     1 RES1    0.0000
    33  H    -1.8851    -0.9386     2.0231  H     1 RES1    0.0000
    34  H     3.1285     0.0022     1.9932  H     1 RES1    0.0000
    35  H     3.2655    -0.0616    -0.4920  H     1 RES1    0.0000
    36  H    -1.0412    -0.0127    -0.5571  H     1 RES1    0.0000
    37  H    -0.1085     0.1531     3.6352  H     1 RES1    0.0000
    38  H    -1.7889     1.9595     1.9373  H     1 RES1    0.0000
    39  H    -8.1911     1.0750     4.1642  H     1 RES1    0.0000
    40  H     1.1316    -0.0729    -1.8067  H     1 RES1    0.0000
@<TRIPOS>BOND
     1      1      2      1
     2      1      6      1
     3      1     36      1
     4      2      3      1
     5      2      7      1
     6      3      4      1
     7      4      5      1
     8      4     34      1
     9      5      6      1
    10      5     35      1
    11      6     40      1
    12      7      8      1
    13      7      9      1
    14      7     33      1
    15      8     37      1
    16      9     10      1
    17      9     38      1
    18     10     11      1
    19     10     32      1
    20     11     12      2
    21     11     26      1
    22     12     13      1
    23     12     17      1
    24     13     14      1
    25     13     23      1
    26     14     15      1
    27     14     39      1
    28     15     16      1
    29     15     24      1
    30     16     17      1
    31     16     25      1
    32     18     27      1
    33     18     28      1
    34     19     20      2
    35     20     21      1
    36     20     22      2
    37     21     29      1
    38     21     30      1
    39     21     31      1
@<TRIPOS>SUBSTRUCTURE
      1 RES1       1

@<TRIPOS>MOLECULE
 post-RC6 Pz 
    33     32      1
 SMALL
 NO_CHARGES
 ****
 ****
@<TRIPOS>ATOM
     1  N    -0.0547     0.3009     0.3737  N.2   1 RES1    0.0000
     2  C     0.2330    -0.2662     1.5365  C.2   1 RES1    0.0000
     3  C     1.5057    -0.7773     1.8046  C.2   1 RES1    0.0000
     4  N     2.4844    -0.7071     0.9123  N.2   1 RES1    0.0000
     5  C     2.1907    -0.1312    -0.2542  C.2   1 RES1    0.0000
     6  C     0.9250     0.3701    -0.5280  C.2   1 RES1    0.0000
     7  C    -0.8905    -0.3436     2.5554  C.3   1 RES1    0.0000
     8  O    -2.0639     0.2537     2.0468  O.3   1 RES1    0.0000
     9  N    -1.0708    -1.7325     2.9079  N.3   1 RES1    0.0000
    10  N    -1.9782    -2.1042     3.8610  N.2   1 RES1    0.0000
    11  C    -2.3464    -1.2651     4.7451  C.2   1 RES1    0.0000
    12  C    -3.2712    -1.6846     5.8098  C.2   1 RES1    0.0000
    13  C    -3.8997    -2.9386     5.8185  C.2   1 RES1    0.0000
    14  N    -4.7329    -3.3011     6.7826  N.2   1 RES1    0.0000
    15  C    -4.9477    -2.4086     7.7516  C.2   1 RES1    0.0000
    16  C    -4.3307    -1.1644     7.7502  C.2   1 RES1    0.0000
    17  N    -3.4925    -0.7980     6.7827  N.2   1 RES1    0.0000
    18  O    -2.2569     1.8227     5.8258  O.3   1 RES1    0.0000
    19  O    -4.1067     1.1110     3.7888  O.3   1 RES1    0.0000
    20  H     1.7200    -1.2501     2.7573  H     1 RES1    0.0000
    21  H     2.9852    -0.0681    -0.9892  H     1 RES1    0.0000
    22  H     0.6935     0.8329    -1.4803  H     1 RES1    0.0000
    23  H    -1.8802     0.5140     1.1300  H     1 RES1    0.0000
    24  H    -0.5931     0.2058     3.4537  H     1 RES1    0.0000
    25  H    -1.1575    -2.3473     2.1082  H     1 RES1    0.0000
    26  H    -2.0249    -0.2264     4.7993  H     1 RES1    0.0000
    27  H    -2.5755     1.1334     6.4232  H     1 RES1    0.0000
    28  H    -3.5104     0.8198     3.0813  H     1 RES1    0.0000
    29  H    -3.7092    -3.6434     5.0177  H     1 RES1    0.0000
    30  H    -5.6281    -2.6930     8.5465  H     1 RES1    0.0000
    31  H    -4.5142    -0.4477     8.5434  H     1 RES1    0.0000
    32  H    -2.9623     1.8724     5.1662  H     1 RES1    0.0000
    33  H    -4.9153     1.4024     3.3644  H     1 RES1    0.0000
@<TRIPOS>BOND
     1      1      2      1
     2      1      6      1
     3      2      3      1
     4      2      7      1
     5      3      4      1
     6      3     20      1
     7      4      5      1
     8      5      6      1
     9      5     21      1
    10      6     22      1
    11      7      8      1
    12      7      9      1
    13      7     24      1
    14      8     23      1
    15      9     10      1
    16      9     25      1
    17     10     11      2
    18     11     12      1
    19     11     26      1
    20     12     13      1
    21     12     17      1
    22     13     14      1
    23     13     29      1
    24     14     15      1
    25     15     16      1
    26     15     30      1
    27     16     17      1
    28     16     31      1
    29     18     27      1
    30     18     32      1
    31     19     28      1
    32     19     33      1
@<TRIPOS>SUBSTRUCTURE
      1 RES1       1

@<TRIPOS>MOLECULE
 post-RC6´ Pz 
    36     35      1
 SMALL
 NO_CHARGES
 ****
 ****
@<TRIPOS>ATOM
     1  C     0.3417     0.8371    -0.0149  C.2   1 RES1    0.0000
     2  C    -0.0838     0.2483     1.1789  C.2   1 RES1    0.0000
     3  N     0.7637    -0.3770     1.9832  N.2   1 RES1    0.0000
     4  C     2.0399    -0.4277     1.6011  C.2   1 RES1    0.0000
     5  C     2.4569     0.1507     0.4094  C.2   1 RES1    0.0000
     6  N     1.6094     0.7856    -0.4012  N.2   1 RES1    0.0000
     7  C    -1.5352     0.3000     1.6239  C.3   1 RES1    0.0000
     8  O    -1.6982    -0.3528     2.8640  O.3   1 RES1    0.0000
     9  N    -1.9350     1.6893     1.6702  N.3   1 RES1    0.0000
    10  N    -3.2244     2.0314     1.9796  N.2   1 RES1    0.0000
    11  C    -4.1761     1.2339     1.6971  C.2   1 RES1    0.0000
    12  C    -5.5621     1.6190     2.0084  C.2   1 RES1    0.0000
    13  N    -6.5127     0.7584     1.6373  N.2   1 RES1    0.0000
    14  C    -7.7683     1.0809     1.9426  C.2   1 RES1    0.0000
    15  C    -8.0791     2.2546     2.6171  C.2   1 RES1    0.0000
    16  N    -7.1356     3.1226     2.9892  N.2   1 RES1    0.0000
    17  C    -5.8860     2.8050     2.6850  C.2   1 RES1    0.0000
    18  O    -5.0439    -1.8237     0.9715  O.3   1 RES1    0.0000
    19  O    -4.2889    -1.1221     3.6353  O.3   1 RES1    0.0000
    20  C    -4.7674    -0.2508     4.6417  C.3   1 RES1    0.0000
    21  H    -0.3633     1.3575    -0.6546  H     1 RES1    0.0000
    22  H     3.4951     0.1022     0.1007  H     1 RES1    0.0000
    23  H     2.7359    -0.9383     2.2565  H     1 RES1    0.0000
    24  H    -0.8211    -0.6517     3.1531  H     1 RES1    0.0000
    25  H    -2.1506    -0.2171     0.8823  H     1 RES1    0.0000
    26  H    -1.3071     2.2584     2.2250  H     1 RES1    0.0000
    27  H    -4.0625     0.2483     1.2492  H     1 RES1    0.0000
    28  H    -5.7314    -1.1513     0.8893  H     1 RES1    0.0000
    29  H    -3.3473    -0.9522     3.4890  H     1 RES1    0.0000
    30  H    -5.0998     3.4909     2.9789  H     1 RES1    0.0000
    31  H    -9.1058     2.5017     2.8631  H     1 RES1    0.0000
    32  H    -8.5444     0.3846     1.6438  H     1 RES1    0.0000
    33  H    -4.8850    -1.8378     1.9262  H     1 RES1    0.0000
    34  H    -5.8546    -0.2090     4.5570  H     1 RES1    0.0000
    35  H    -4.5088    -0.6146     5.6412  H     1 RES1    0.0000
    36  H    -4.3692     0.7622     4.5185  H     1 RES1    0.0000
@<TRIPOS>BOND
     1      1      2      1
     2      1      6      1
     3      1     21      1
     4      2      3      1
     5      2      7      1
     6      3      4      1
     7      4      5      1
     8      4     23      1
     9      5      6      1
    10      5     22      1
    11      7      8      1
    12      7      9      1
    13      7     25      1
    14      8     24      1
    15      9     10      1
    16      9     26      1
    17     10     11      2
    18     11     12      1
    19     11     27      1
    20     12     13      1
    21     12     17      1
    22     13     14      1
    23     14     15      1
    24     14     32      1
    25     15     16      1
    26     15     31      1
    27     16     17      1
    28     17     30      1
    29     18     28      1
    30     18     33      1
    31     19     20      1
    32     19     29      1
    33     20     34      1
    34     20     35      1
    35     20     36      1
@<TRIPOS>SUBSTRUCTURE
      1 RES1       1

@<TRIPOS>MOLECULE
 post-RC6a Pz 
    38     37      1
 SMALL
 NO_CHARGES
 ****
 ****
@<TRIPOS>ATOM
     1  C     3.9127     1.1233     0.5561  C.2   1 RES1    0.0000
     2  C     3.2109     0.0892    -0.0706  C.2   1 RES1    0.0000
     3  N     3.8452    -0.8994    -0.6885  N.2   1 RES1    0.0000
     4  C     5.1767    -0.8596    -0.6892  C.2   1 RES1    0.0000
     5  C     5.8694     0.1724    -0.0690  C.2   1 RES1    0.0000
     6  N     5.2394     1.1666     0.5566  N.2   1 RES1    0.0000
     7  C     1.6934     0.0494    -0.1105  C.3   1 RES1    0.0000
     8  O     1.2225    -1.2116    -0.5102  O.3   1 RES1    0.0000
     9  N     1.1812     0.3843     1.2139  N.3   1 RES1    0.0000
    10  N    -0.2237     0.4253     1.2458  N.2   1 RES1    0.0000
    11  C    -0.7716     1.3683     0.5957  C.2   1 RES1    0.0000
    12  C    -2.2409     1.4234     0.4931  C.2   1 RES1    0.0000
    13  C    -3.0781     0.8101     1.4325  C.2   1 RES1    0.0000
    14  N    -4.3972     0.8098     1.2986  N.2   1 RES1    0.0000
    15  C    -4.8842     1.4308     0.2247  C.2   1 RES1    0.0000
    16  C    -4.0575     2.0658    -0.6960  C.2   1 RES1    0.0000
    17  N    -2.7339     2.0681    -0.5643  N.2   1 RES1    0.0000
    18  O    -0.4628     0.7695    -2.2394  O.3   1 RES1    0.0000
    19  O    -1.4737    -2.0948     1.0793  O.3   1 RES1    0.0000
    20  C    -2.0333    -2.1858    -0.1212  C.2   1 RES1    0.0000
    21  C    -2.6646    -3.5288    -0.3548  C.3   1 RES1    0.0000
    22  O    -2.0400    -1.2809    -0.9249  O.2   1 RES1    0.0000
    23  H    -2.6586     0.3167     2.3026  H     1 RES1    0.0000
    24  H    -5.9611     1.4292     0.0965  H     1 RES1    0.0000
    25  H    -4.4710     2.5798    -1.5568  H     1 RES1    0.0000
    26  H    -0.2070     2.1239     0.0502  H     1 RES1    0.0000
    27  H    -1.2437     1.3315    -2.1927  H     1 RES1    0.0000
    28  H    -0.7710    -0.0818    -1.8964  H     1 RES1    0.0000
    29  H    -3.3948    -3.7285     0.4306  H     1 RES1    0.0000
    30  H    -3.1409    -3.5454    -1.3311  H     1 RES1    0.0000
    31  H    -1.8956    -4.3005    -0.2951  H     1 RES1    0.0000
    32  H    -1.0302    -1.2178     1.1703  H     1 RES1    0.0000
    33  H     1.3279     0.8016    -0.8166  H     1 RES1    0.0000
    34  H     5.6981    -1.6657    -1.1931  H     1 RES1    0.0000
    35  H     6.9534     0.1983    -0.0755  H     1 RES1    0.0000
    36  H     3.3800     1.9169     1.0675  H     1 RES1    0.0000
    37  H     1.9576    -1.6736    -0.9380  H     1 RES1    0.0000
    38  H     1.4471    -0.3701     1.8421  H     1 RES1    0.0000
@<TRIPOS>BOND
     1      1      2      1
     2      1      6      1
     3      1     36      1
     4      2      3      1
     5      2      7      1
     6      3      4      1
     7      4      5      1
     8      4     34      1
     9      5      6      1
    10      5     35      1
    11      7      8      1
    12      7      9      1
    13      7     33      1
    14      8     37      1
    15      9     10      1
    16      9     38      1
    17     10     11      2
    18     11     12      1
    19     11     26      1
    20     12     13      1
    21     12     17      1
    22     13     14      1
    23     13     23      1
    24     14     15      1
    25     15     16      1
    26     15     24      1
    27     16     17      1
    28     16     25      1
    29     18     27      1
    30     18     28      1
    31     19     20      1
    32     19     32      1
    33     20     21      1
    34     20     22      2
    35     21     29      1
    36     21     30      1
    37     21     31      1
@<TRIPOS>SUBSTRUCTURE
      1 RES1       1

@<TRIPOS>MOLECULE
 post-RC6 Py 
    35     34      1
 SMALL
 NO_CHARGES
 ****
 ****
@<TRIPOS>ATOM
     1  C     0.0002     0.0086    -0.0001  C.2   1 RES1    0.0000
     2  C    -0.0004     0.0020     1.3974  C.2   1 RES1    0.0000
     3  N     1.1232    -0.0053     2.1248  N.2   1 RES1    0.0000
     4  C     2.2874    -0.0031     1.4762  C.2   1 RES1    0.0000
     5  C     2.3910     0.0096     0.0906  C.2   1 RES1    0.0000
     6  C     1.2185     0.0157    -0.6591  C.2   1 RES1    0.0000
     7  C    -1.2506    -0.0157     2.1810  C.2   1 RES1    0.0000
     8  N    -2.3635    -0.2471     1.6134  N.2   1 RES1    0.0000
     9  N    -3.4839    -0.2966     2.4422  N.3   1 RES1    0.0000
    10  C    -3.4466    -1.2724     3.5191  C.3   1 RES1    0.0000
    11  O    -3.5561    -2.5871     3.0128  O.3   1 RES1    0.0000
    12  C    -4.5831    -0.9892     4.4926  C.2   1 RES1    0.0000
    13  C    -4.8126     0.2941     4.9843  C.2   1 RES1    0.0000
    14  C    -5.8417     0.4705     5.8957  C.2   1 RES1    0.0000
    15  C    -6.6053    -0.6301     6.2753  C.2   1 RES1    0.0000
    16  C    -6.3030    -1.8655     5.7221  C.2   1 RES1    0.0000
    17  N    -5.3098    -2.0433     4.8483  N.2   1 RES1    0.0000
    18  O    -0.9757    -3.2889     2.1610  O.3   1 RES1    0.0000
    19  O    -0.0329    -1.7463     4.3935  O.3   1 RES1    0.0000
    20  H    -4.1994     1.1179     4.6427  H     1 RES1    0.0000
    21  H    -7.4186    -0.5346     6.9829  H     1 RES1    0.0000
    22  H    -6.8736    -2.7496     5.9854  H     1 RES1    0.0000
    23  H    -4.2369    -3.0364     3.5420  H     1 RES1    0.0000
    24  H    -2.4905    -1.1773     4.0446  H     1 RES1    0.0000
    25  H    -4.2760    -0.5134     1.8454  H     1 RES1    0.0000
    26  H    -6.0504     1.4523     6.3039  H     1 RES1    0.0000
    27  H    -1.1378     0.1412     3.2526  H     1 RES1    0.0000
    28  H     0.6061    -1.1508     3.9837  H     1 RES1    0.0000
    29  H    -0.8812    -2.8101     1.3333  H     1 RES1    0.0000
    30  H    -0.9442     0.0131    -0.5290  H     1 RES1    0.0000
    31  H     1.2568     0.0268    -1.7421  H     1 RES1    0.0000
    32  H     3.3642     0.0124    -0.3830  H     1 RES1    0.0000
    33  H     3.1781    -0.0145     2.0961  H     1 RES1    0.0000
    34  H    -0.2069    -2.4049     3.7028  H     1 RES1    0.0000
    35  H    -1.9176    -3.2103     2.3846  H     1 RES1    0.0000
@<TRIPOS>BOND
     1      1      2      1
     2      1      6      1
     3      1     30      1
     4      2      3      1
     5      2      7      1
     6      3      4      1
     7      4      5      1
     8      4     33      1
     9      5      6      1
    10      5     32      1
    11      6     31      1
    12      7      8      2
    13      7     27      1
    14      8      9      1
    15      9     10      1
    16      9     25      1
    17     10     11      1
    18     10     12      1
    19     10     24      1
    20     11     23      1
    21     12     13      1
    22     12     17      1
    23     13     14      1
    24     13     20      1
    25     14     15      1
    26     14     26      1
    27     15     16      1
    28     15     21      1
    29     16     17      1
    30     16     22      1
    31     18     29      1
    32     18     35      1
    33     19     28      1
    34     19     34      1
@<TRIPOS>SUBSTRUCTURE
      1 RES1       1

@<TRIPOS>MOLECULE
 post-RC6´ Py 
    38     37      1
 SMALL
 NO_CHARGES
 ****
 ****
@<TRIPOS>ATOM
     1  N    -0.1950    -0.0244     0.3173  N.2   1 RES1    0.0000
     2  C     0.1068    -0.1438     1.6048  C.2   1 RES1    0.0000
     3  C     1.4040    -0.3455     2.0701  C.2   1 RES1    0.0000
     4  C     2.4285    -0.4107     1.1391  C.2   1 RES1    0.0000
     5  C     2.1214    -0.2812    -0.2128  C.2   1 RES1    0.0000
     6  C     0.7960    -0.0923    -0.5752  C.2   1 RES1    0.0000
     7  C    -1.0713    -0.0778     2.5653  C.3   1 RES1    0.0000
     8  O    -2.2445     0.3127     1.8873  O.3   1 RES1    0.0000
     9  N    -1.1845    -1.3740     3.1992  N.3   1 RES1    0.0000
    10  N    -2.1220    -1.6173     4.1594  N.2   1 RES1    0.0000
    11  C    -2.6162    -0.6511     4.8268  C.2   1 RES1    0.0000
    12  C    -3.5720    -0.9237     5.9163  C.2   1 RES1    0.0000
    13  C    -4.0447    -2.2100     6.1937  C.2   1 RES1    0.0000
    14  C    -4.9491    -2.3737     7.2284  C.2   1 RES1    0.0000
    15  C    -5.3562    -1.2577     7.9551  C.2   1 RES1    0.0000
    16  C    -4.8306    -0.0206     7.6069  C.2   1 RES1    0.0000
    17  N    -3.9603     0.1524     6.6120  N.2   1 RES1    0.0000
    18  O    -2.4335     2.5887     5.6281  O.3   1 RES1    0.0000
    19  O    -3.9267     2.0617     3.2591  O.3   1 RES1    0.0000
    20  C    -5.1051     1.3163     3.5086  C.3   1 RES1    0.0000
    21  H     1.5864    -0.4491     3.1326  H     1 RES1    0.0000
    22  H     2.8920    -0.3246    -0.9716  H     1 RES1    0.0000
    23  H     0.5109     0.0110    -1.6166  H     1 RES1    0.0000
    24  H    -2.0519     0.2410     0.9371  H     1 RES1    0.0000
    25  H    -0.8672     0.6680     3.3390  H     1 RES1    0.0000
    26  H    -1.1528    -2.1506     2.5510  H     1 RES1    0.0000
    27  H     3.4528    -0.5594     1.4596  H     1 RES1    0.0000
    28  H    -2.3824     0.4010     4.6710  H     1 RES1    0.0000
    29  H    -2.9314     1.9369     6.1405  H     1 RES1    0.0000
    30  H    -3.3748     1.5652     2.6381  H     1 RES1    0.0000
    31  H    -3.6933    -3.0412     5.5966  H     1 RES1    0.0000
    32  H    -5.3354    -3.3576     7.4685  H     1 RES1    0.0000
    33  H    -6.0618    -1.3407     8.7716  H     1 RES1    0.0000
    34  H    -5.1181     0.8751     8.1485  H     1 RES1    0.0000
    35  H    -2.9370     2.6515     4.8035  H     1 RES1    0.0000
    36  H    -4.8954     0.2438     3.5762  H     1 RES1    0.0000
    37  H    -5.5148     1.6479     4.4636  H     1 RES1    0.0000
    38  H    -5.8518     1.4835     2.7258  H     1 RES1    0.0000
@<TRIPOS>BOND
     1      1      2      1
     2      1      6      1
     3      2      3      1
     4      2      7      1
     5      3      4      1
     6      3     21      1
     7      4      5      1
     8      4     27      1
     9      5      6      1
    10      5     22      1
    11      6     23      1
    12      7      8      1
    13      7      9      1
    14      7     25      1
    15      8     24      1
    16      9     10      1
    17      9     26      1
    18     10     11      2
    19     11     12      1
    20     11     28      1
    21     12     13      1
    22     12     17      1
    23     13     14      1
    24     13     31      1
    25     14     15      1
    26     14     32      1
    27     15     16      1
    28     15     33      1
    29     16     17      1
    30     16     34      1
    31     18     29      1
    32     18     35      1
    33     19     20      1
    34     19     30      1
    35     20     36      1
    36     20     37      1
    37     20     38      1
@<TRIPOS>SUBSTRUCTURE
      1 RES1       1

@<TRIPOS>MOLECULE
 post-RC6a Py 
    40     39      1
 SMALL
 NO_CHARGES
 ****
 ****
@<TRIPOS>ATOM
     1  N    -0.2620    -0.1761    -0.1257  N.2   1 RES1    0.0000
     2  C    -0.2164    -0.0368     1.2030  C.2   1 RES1    0.0000
     3  C     0.9463     0.2875     1.9035  C.2   1 RES1    0.0000
     4  C     2.1206     0.4451     1.1824  C.2   1 RES1    0.0000
     5  C     2.0899     0.2808    -0.1973  C.2   1 RES1    0.0000
     6  C     0.8737    -0.0240    -0.8010  C.2   1 RES1    0.0000
     7  C    -1.5083    -0.2427     1.8817  C.2   1 RES1    0.0000
     8  N    -1.5817    -0.5321     3.1154  N.2   1 RES1    0.0000
     9  N    -2.8895    -0.6620     3.6304  N.3   1 RES1    0.0000
    10  C    -3.6063     0.5985     3.7449  C.3   1 RES1    0.0000
    11  O    -3.0462     1.4396     4.7272  O.3   1 RES1    0.0000
    12  C    -5.0675     0.3053     4.0644  C.2   1 RES1    0.0000
    13  C    -5.7957    -0.6300     3.3318  C.2   1 RES1    0.0000
    14  C    -7.1290    -0.8218     3.6583  C.2   1 RES1    0.0000
    15  C    -7.6829    -0.0850     4.7015  C.2   1 RES1    0.0000
    16  C    -6.8723     0.8159     5.3762  C.2   1 RES1    0.0000
    17  N    -5.5892     1.0095     5.0632  N.2   1 RES1    0.0000
    18  O    -1.4770     2.7338     2.7155  O.3   1 RES1    0.0000
    19  O     0.2616     1.7219     4.8429  O.2   1 RES1    0.0000
    20  C    -0.0726     0.9906     5.7463  C.2   1 RES1    0.0000
    21  O    -0.4464    -0.2717     5.5585  O.3   1 RES1    0.0000
    22  C    -0.1188     1.3955     7.1916  C.3   1 RES1    0.0000
    23  H     0.9110     0.4464     2.9741  H     1 RES1    0.0000
    24  H     2.9818     0.3993    -0.7994  H     1 RES1    0.0000
    25  H     0.8083    -0.1452    -1.8777  H     1 RES1    0.0000
    26  H    -2.3953    -0.1561     1.2523  H     1 RES1    0.0000
    27  H    -0.5493     2.5944     2.9308  H     1 RES1    0.0000
    28  H    -1.9074     2.5592     3.5629  H     1 RES1    0.0000
    29  H     0.3543     0.6336     7.8110  H     1 RES1    0.0000
    30  H     0.3670     2.3589     7.3208  H     1 RES1    0.0000
    31  H    -1.1668     1.4660     7.4906  H     1 RES1    0.0000
    32  H    -0.5839    -0.4203     4.5869  H     1 RES1    0.0000
    33  H    -3.5387     1.1012     2.7744  H     1 RES1    0.0000
    34  H    -7.2597     1.4081     6.1983  H     1 RES1    0.0000
    35  H    -8.7191    -0.2066     4.9893  H     1 RES1    0.0000
    36  H    -5.3108    -1.1902     2.5429  H     1 RES1    0.0000
    37  H    -3.7787     1.7151     5.3040  H     1 RES1    0.0000
    38  H    -2.7849    -1.0382     4.5703  H     1 RES1    0.0000
    39  H     3.0428     0.7045     1.6887  H     1 RES1    0.0000
    40  H    -7.7297    -1.5387     3.1111  H     1 RES1    0.0000
@<TRIPOS>BOND
     1      1      2      1
     2      1      6      1
     3      2      3      1
     4      2      7      1
     5      3      4      1
     6      3     23      1
     7      4      5      1
     8      4     39      1
     9      5      6      1
    10      5     24      1
    11      6     25      1
    12      7      8      2
    13      7     26      1
    14      8      9      1
    15      9     10      1
    16      9     38      1
    17     10     11      1
    18     10     12      1
    19     10     33      1
    20     11     37      1
    21     12     13      1
    22     12     17      1
    23     13     14      1
    24     13     36      1
    25     14     15      1
    26     14     40      1
    27     15     16      1
    28     15     35      1
    29     16     17      1
    30     16     34      1
    31     18     27      1
    32     18     28      1
    33     19     20      2
    34     20     21      1
    35     20     22      1
    36     21     32      1
    37     22     29      1
    38     22     30      1
    39     22     31      1
@<TRIPOS>SUBSTRUCTURE
      1 RES1       1

@<TRIPOS>MOLECULE
 H2d Pz 
    27     28      1
 SMALL
 NO_CHARGES
 ****
 ****
@<TRIPOS>ATOM
     1  N     0.0476     0.1554     0.0122  N.2   1 RES1    0.0000
     2  C     0.0002     0.0432     1.3400  C.2   1 RES1    0.0000
     3  C     1.1741    -0.0684     2.1023  C.2   1 RES1    0.0000
     4  N     2.3762    -0.0613     1.5459  N.2   1 RES1    0.0000
     5  C     2.4160     0.0545     0.2165  C.2   1 RES1    0.0000
     6  C     1.2576     0.1601    -0.5427  C.2   1 RES1    0.0000
     7  C    -1.3404     0.0470     1.9460  C.2   1 RES1    0.0000
     8  N    -1.4558    -0.0524     3.2123  N.2   1 RES1    0.0000
     9  N    -2.6788    -0.1253     3.7905  N.3   1 RES1    0.0000
    10  C    -3.8941     0.2002     3.0682  C.3   1 RES1    0.0000
    11  O    -3.9085     1.4784     2.5043  O.3   1 RES1    0.0000
    12  C    -5.0422    -0.0011     4.0399  C.2   1 RES1    0.0000
    13  N    -5.5762     1.0962     4.5599  N.2   1 RES1    0.0000
    14  C    -6.5628     0.9277     5.4396  C.2   1 RES1    0.0000
    15  C    -7.0087    -0.3404     5.7932  C.2   1 RES1    0.0000
    16  N    -6.4706    -1.4459     5.2784  N.2   1 RES1    0.0000
    17  C    -5.4856    -1.2730     4.4064  C.2   1 RES1    0.0000
    18  H    -5.0278    -2.1607     3.9810  H     1 RES1    0.0000
    19  H    -7.8162    -0.4678     6.5055  H     1 RES1    0.0000
    20  H    -7.0054     1.8201     5.8675  H     1 RES1    0.0000
    21  H    -4.2981     2.0784     3.1548  H     1 RES1    0.0000
    22  H    -3.9856    -0.5104     2.2413  H     1 RES1    0.0000
    23  H    -2.6384     0.1766     4.7544  H     1 RES1    0.0000
    24  H    -2.1690     0.1586     1.2484  H     1 RES1    0.0000
    25  H     1.1127    -0.1642     3.1800  H     1 RES1    0.0000
    26  H     3.3941     0.0616    -0.2518  H     1 RES1    0.0000
    27  H     1.3048     0.2510    -1.6228  H     1 RES1    0.0000
@<TRIPOS>BOND
     1      1      2      1
     2      1      6      1
     3      2      3      1
     4      2      7      1
     5      3      4      1
     6      3     25      1
     7      4      5      1
     8      5      6      1
     9      5     26      1
    10      6     27      1
    11      7      8      2
    12      7     24      1
    13      8      9      1
    14      9     10      1
    15      9     23      1
    16     10     11      1
    17     10     12      1
    18     10     22      1
    19     11     21      1
    20     12     13      1
    21     12     17      1
    22     13     14      1
    23     14     15      1
    24     14     20      1
    25     15     16      1
    26     15     19      1
    27     16     17      1
    28     17     18      1
@<TRIPOS>SUBSTRUCTURE
      1 RES1       1

@<TRIPOS>MOLECULE
 H2d Py 
    29     30      1
 SMALL
 NO_CHARGES
 ****
 ****
@<TRIPOS>ATOM
     1  N    -0.0170     0.0424     0.1241  N.2   1 RES1    0.0000
     2  C     0.1845     0.1602     1.4316  C.2   1 RES1    0.0000
     3  C     1.4200    -0.0650     2.0355  C.2   1 RES1    0.0000
     4  C     2.4913    -0.4140     1.2283  C.2   1 RES1    0.0000
     5  C     2.2895    -0.5324    -0.1441  C.2   1 RES1    0.0000
     6  C     1.0181    -0.2973    -0.6475  C.2   1 RES1    0.0000
     7  C    -1.0398     0.5223     2.2598  C.3   1 RES1    0.0000
     8  O    -2.1067     0.9364     1.4589  O.3   1 RES1    0.0000
     9  N    -1.3338    -0.6266     3.0971  N.3   1 RES1    0.0000
    10  N    -2.3781    -0.6275     3.9672  N.2   1 RES1    0.0000
    11  C    -2.9623     0.4611     4.2810  C.2   1 RES1    0.0000
    12  C    -4.0353     0.4502     5.2928  C.2   1 RES1    0.0000
    13  C    -4.4568    -0.7305     5.9150  C.2   1 RES1    0.0000
    14  C    -5.4755    -0.6582     6.8484  C.2   1 RES1    0.0000
    15  C    -6.0407     0.5817     7.1362  C.2   1 RES1    0.0000
    16  C    -5.5504     1.6960     6.4674  C.2   1 RES1    0.0000
    17  N    -4.5717     1.6437     5.5649  N.2   1 RES1    0.0000
    18  H     1.5200     0.0301     3.1099  H     1 RES1    0.0000
    19  H     3.0982    -0.8013    -0.8112  H     1 RES1    0.0000
    20  H     0.8155    -0.3825    -1.7098  H     1 RES1    0.0000
    21  H    -1.9230     0.6208     0.5618  H     1 RES1    0.0000
    22  H    -0.7890     1.3524     2.9286  H     1 RES1    0.0000
    23  H    -1.2591    -1.5253     2.6392  H     1 RES1    0.0000
    24  H     3.4696    -0.5913     1.6591  H     1 RES1    0.0000
    25  H    -2.7472     1.4337     3.8413  H     1 RES1    0.0000
    26  H    -3.9794    -1.6655     5.6530  H     1 RES1    0.0000
    27  H    -5.8270    -1.5537     7.3479  H     1 RES1    0.0000
    28  H    -6.8394     0.6851     7.8597  H     1 RES1    0.0000
    29  H    -5.9630     2.6810     6.6639  H     1 RES1    0.0000
@<TRIPOS>BOND
     1      1      2      1
     2      1      6      1
     3      2      3      1
     4      2      7      1
     5      3      4      1
     6      3     18      1
     7      4      5      1
     8      4     24      1
     9      5      6      1
    10      5     19      1
    11      6     20      1
    12      7      8      1
    13      7      9      1
    14      7     22      1
    15      8     21      1
    16      9     10      1
    17      9     23      1
    18     10     11      2
    19     11     12      1
    20     11     25      1
    21     12     13      1
    22     12     17      1
    23     13     14      1
    24     13     26      1
    25     14     15      1
    26     14     27      1
    27     15     16      1
    28     15     28      1
    29     16     17      1
    30     16     29      1
@<TRIPOS>SUBSTRUCTURE
      1 RES1       1

@<TRIPOS>MOLECULE
 pre-RC7 Pz 
    18     17      1
 SMALL
 NO_CHARGES
 ****
 ****
@<TRIPOS>ATOM
     1  C     0.4093     0.6354    -0.1369  C.2   1 RES1    0.0000
     2  N     0.4739     0.9495     1.1524  N.2   1 RES1    0.0000
     3  C     1.2935     0.2077     1.8957  C.2   1 RES1    0.0000
     4  C     2.0411    -0.8389     1.3602  C.2   1 RES1    0.0000
     5  N     1.9773    -1.1536     0.0702  N.2   1 RES1    0.0000
     6  C     1.1591    -0.4132    -0.6733  C.2   1 RES1    0.0000
     7  C     1.0757    -0.7608    -2.1244  C.2   1 RES1    0.0000
     8  N     3.1429     0.9477    -2.4581  N.3   1 RES1    0.0000
     9  N     2.2287     2.0326    -2.5407  N.3   1 RES1    0.0000
    10  O     0.3060    -0.2269    -2.8828  O.2   1 RES1    0.0000
    11  H    -0.2429     1.2197    -0.7755  H     1 RES1    0.0000
    12  H     1.3586     0.4506     2.9511  H     1 RES1    0.0000
    13  H     2.7001    -1.4308     1.9864  H     1 RES1    0.0000
    14  H     3.7223     1.0723    -1.6368  H     1 RES1    0.0000
    15  H     3.7438     0.8680    -3.2731  H     1 RES1    0.0000
    16  H     1.7508    -1.5758    -2.4303  H     1 RES1    0.0000
    17  H     2.6132     2.8252    -3.0442  H     1 RES1    0.0000
    18  H     1.3993     1.7067    -3.0293  H     1 RES1    0.0000
@<TRIPOS>BOND
     1      1      2      1
     2      1      6      1
     3      1     11      1
     4      2      3      1
     5      3      4      1
     6      3     12      1
     7      4      5      1
     8      4     13      1
     9      5      6      1
    10      6      7      1
    11      7     10      2
    12      7     16      1
    13      8      9      1
    14      8     14      1
    15      8     15      1
    16      9     17      1
    17      9     18      1
@<TRIPOS>SUBSTRUCTURE
      1 RES1       1

@<TRIPOS>MOLECULE
 pre-RC7 Py 
    19     18      1
 SMALL
 NO_CHARGES
 ****
 ****
@<TRIPOS>ATOM
     1  C     0.3681     0.4182    -0.1243  C.2   1 RES1    0.0000
     2  C     0.3517     0.6758     1.2382  C.2   1 RES1    0.0000
     3  C     1.2130    -0.0407     2.0620  C.2   1 RES1    0.0000
     4  C     2.0579    -0.9858     1.4859  C.2   1 RES1    0.0000
     5  N     2.0887    -1.2374     0.1794  N.2   1 RES1    0.0000
     6  C     1.2555    -0.5444    -0.5974  C.2   1 RES1    0.0000
     7  C     1.3254    -0.8603    -2.0578  C.2   1 RES1    0.0000
     8  N     3.1447     1.1481    -2.2284  N.3   1 RES1    0.0000
     9  N     2.1223     2.0961    -2.5034  N.3   1 RES1    0.0000
    10  O     0.5564    -0.4087    -2.8699  O.2   1 RES1    0.0000
    11  H    -0.2691     0.9412    -0.8257  H     1 RES1    0.0000
    12  H     1.2348     0.1253     3.1318  H     1 RES1    0.0000
    13  H     2.7396    -1.5631     2.1026  H     1 RES1    0.0000
    14  H     3.5967     1.3983    -1.3573  H     1 RES1    0.0000
    15  H     3.8471     1.0942    -2.9596  H     1 RES1    0.0000
    16  H     2.1194    -1.5769    -2.3226  H     1 RES1    0.0000
    17  H     2.4582     2.8721    -3.0639  H     1 RES1    0.0000
    18  H     1.3852     1.6184    -3.0150  H     1 RES1    0.0000
    19  H    -0.3166     1.4213     1.6526  H     1 RES1    0.0000
@<TRIPOS>BOND
     1      1      2      1
     2      1      6      1
     3      1     11      1
     4      2      3      1
     5      2     19      1
     6      3      4      1
     7      3     12      1
     8      4      5      1
     9      4     13      1
    10      5      6      1
    11      6      7      1
    12      7     10      2
    13      7     16      1
    14      8      9      1
    15      8     14      1
    16      8     15      1
    17      9     17      1
    18      9     18      1
@<TRIPOS>SUBSTRUCTURE
      1 RES1       1

@<TRIPOS>MOLECULE
 TS7 Pz 
    18     18      1
 SMALL
 NO_CHARGES
 ****
 ****
@<TRIPOS>ATOM
     1  N     0.1219     0.3957     0.0191  N.2   1 RES1    0.0000
     2  C     0.0825     0.1864     1.3436  C.2   1 RES1    0.0000
     3  C     1.2077    -0.1390     2.0740  C.2   1 RES1    0.0000
     4  N     2.3605    -0.2827     1.4079  N.3   1 RES1    0.0000
     5  C     2.4462    -0.0861     0.0990  C.2   1 RES1    0.0000
     6  C     1.2889     0.2825    -0.5947  C.2   1 RES1    0.0000
     7  C     3.8762    -0.2051    -0.4797  C.3   1 RES1    0.0000
     8  O     4.1384     0.6917    -1.3642  O.2   1 RES1    0.0000
     9  N     4.6959    -0.1174     0.8568  N.3   1 RES1    0.0000
    10  H     1.3518     0.4941    -1.6554  H     1 RES1    0.0000
    11  H    -0.8776     0.2965     1.8326  H     1 RES1    0.0000
    12  H     1.2119    -0.2781     3.1463  H     1 RES1    0.0000
    13  H     3.4505    -0.4322     1.6950  H     1 RES1    0.0000
    14  H     5.5813    -0.5859     0.6748  H     1 RES1    0.0000
    15  N     4.8778     1.2838     1.1095  N.3   1 RES1    0.0000
    16  H     4.0255    -1.2779    -0.7553  H     1 RES1    0.0000
    17  H     5.6828     1.4018     1.7126  H     1 RES1    0.0000
    18  H     5.0558     1.7153     0.1965  H     1 RES1    0.0000
@<TRIPOS>BOND
     1      1      2      1
     2      1      6      1
     3      2      3      2
     4      2     11      1
     5      3      4      1
     6      3     12      1
     7      4      5      1
     8      4     13      1
     9      5      6      2
    10      5      7      1
    11      6     10      1
    12      7      8      1
    13      7      9      1
    14      7     16      1
    15      9     14      1
    16      9     15      1
    17     15     17      1
    18     15     18      1
@<TRIPOS>SUBSTRUCTURE
      1 RES1       1

@<TRIPOS>MOLECULE
 TS7 Py 
    19     19      1
 SMALL
 NO_CHARGES
 ****
 ****
@<TRIPOS>ATOM
     1  C     0.0934     0.2996     0.0088  C.2   1 RES1    0.0000
     2  C     0.0289     0.0836     1.3915  C.2   1 RES1    0.0000
     3  C     1.1906    -0.2063     2.0756  C.2   1 RES1    0.0000
     4  N     2.3433    -0.3081     1.4018  N.3   1 RES1    0.0000
     5  C     2.4325    -0.1110     0.0860  C.2   1 RES1    0.0000
     6  C     1.3056     0.2174    -0.6552  C.2   1 RES1    0.0000
     7  C     3.8744    -0.2331    -0.4637  C.3   1 RES1    0.0000
     8  O     4.1629     0.6081    -1.3922  O.2   1 RES1    0.0000
     9  N     4.6738    -0.0706     0.8862  N.3   1 RES1    0.0000
    10  H     1.4264     0.4185    -1.7118  H     1 RES1    0.0000
    11  H    -0.9073     0.1588     1.9275  H     1 RES1    0.0000
    12  H     1.2281    -0.3519     3.1472  H     1 RES1    0.0000
    13  H     3.4643    -0.3969     1.6801  H     1 RES1    0.0000
    14  H     5.5620    -0.5480     0.7466  H     1 RES1    0.0000
    15  N     4.8494     1.3413     1.0655  N.3   1 RES1    0.0000
    16  H     4.0381    -1.3201    -0.6729  H     1 RES1    0.0000
    17  H     5.6545     1.4949     1.6604  H     1 RES1    0.0000
    18  H     5.0279     1.7200     0.1288  H     1 RES1    0.0000
    19  H    -0.8111     0.5470    -0.5350  H     1 RES1    0.0000
@<TRIPOS>BOND
     1      1      2      1
     2      1      6      1
     3      1     19      1
     4      2      3      2
     5      2     11      1
     6      3      4      1
     7      3     12      1
     8      4      5      1
     9      4     13      1
    10      5      6      2
    11      5      7      1
    12      6     10      1
    13      7      8      1
    14      7      9      1
    15      7     16      1
    16      9     14      1
    17      9     15      1
    18     15     17      1
    19     15     18      1
@<TRIPOS>SUBSTRUCTURE
      1 RES1       1

@<TRIPOS>MOLECULE
 post-RC7 Pz 
    18     18      1
 SMALL
 NO_CHARGES
 ****
 ****
@<TRIPOS>ATOM
     1  C     0.1136    -0.5883    -0.0253  C.2   1 RES1    0.0000
     2  N     0.0989    -0.6417     1.2860  N.2   1 RES1    0.0000
     3  C     1.1511    -0.1221     1.9525  C.2   1 RES1    0.0000
     4  C     2.2231     0.4247     1.2963  C.2   1 RES1    0.0000
     5  N     2.2191     0.4226    -0.0512  N.3   1 RES1    0.0000
     6  C     1.1894    -0.0444    -0.7624  C.2   1 RES1    0.0000
     7  C     1.1328     0.2658    -2.2479  C.3   1 RES1    0.0000
     8  N     2.5187     0.1617    -2.8143  N.3   1 RES1    0.0000
     9  N     3.2659     1.2979    -2.3226  N.3   1 RES1    0.0000
    10  O     0.5799     1.4625    -2.2652  O.2   1 RES1    0.0000
    11  H    -0.7431    -0.9782    -0.5642  H     1 RES1    0.0000
    12  H     1.1193    -0.1552     3.0336  H     1 RES1    0.0000
    13  H     3.0831     0.8509     1.7934  H     1 RES1    0.0000
    14  H     2.9628     0.8676    -0.6634  H     1 RES1    0.0000
    15  H     2.3867     0.2795    -3.8187  H     1 RES1    0.0000
    16  H     0.5874    -0.5553    -2.7599  H     1 RES1    0.0000
    17  H     4.1776     1.2898    -2.7636  H     1 RES1    0.0000
    18  H     2.7620     2.1546    -2.5633  H     1 RES1    0.0000
@<TRIPOS>BOND
     1      1      2      1
     2      1      6      2
     3      1     11      1
     4      2      3      1
     5      3      4      2
     6      3     12      1
     7      4      5      1
     8      4     13      1
     9      5      6      1
    10      5     14      1
    11      6      7      1
    12      7      8      1
    13      7     10      1
    14      7     16      1
    15      8      9      1
    16      8     15      1
    17      9     17      1
    18      9     18      1
@<TRIPOS>SUBSTRUCTURE
      1 RES1       1

@<TRIPOS>MOLECULE
 post-RC7 Py 
    19     19      1
 SMALL
 NO_CHARGES
 ****
 ****
@<TRIPOS>ATOM
     1  C     0.0434     0.0149    -0.0302  C.2   1 RES1    0.0000
     2  C     0.0104     0.0400     1.3501  C.2   1 RES1    0.0000
     3  C     1.2040     0.0250     2.0893  C.2   1 RES1    0.0000
     4  C     2.3980    -0.0185     1.4142  C.2   1 RES1    0.0000
     5  N     2.3859    -0.0785     0.0688  N.3   1 RES1    0.0000
     6  C     1.2750    -0.0627    -0.6744  C.2   1 RES1    0.0000
     7  C     1.4173    -0.0722    -2.2150  C.3   1 RES1    0.0000
     8  N     2.8358     0.4352    -2.4194  N.3   1 RES1    0.0000
     9  N     2.7769     1.8556    -2.1879  N.3   1 RES1    0.0000
    10  O     0.4623     0.6045    -2.7782  O.2   1 RES1    0.0000
    11  H    -0.8321     0.0825    -0.6637  H     1 RES1    0.0000
    12  H     1.1991     0.0658     3.1694  H     1 RES1    0.0000
    13  H     3.3658     0.0010     1.8956  H     1 RES1    0.0000
    14  H     3.2343    -0.0506    -0.5185  H     1 RES1    0.0000
    15  H     3.0217     0.2510    -3.4049  H     1 RES1    0.0000
    16  H     1.5145    -1.1521    -2.4978  H     1 RES1    0.0000
    17  H     3.6348     2.2685    -2.5334  H     1 RES1    0.0000
    18  H     1.9822     2.2171    -2.7209  H     1 RES1    0.0000
    19  H    -0.9378     0.0895     1.8729  H     1 RES1    0.0000
@<TRIPOS>BOND
     1      1      2      1
     2      1      6      2
     3      1     11      1
     4      2      3      1
     5      2     19      1
     6      3      4      2
     7      3     12      1
     8      4      5      1
     9      4     13      1
    10      5      6      1
    11      5     14      1
    12      6      7      1
    13      7      8      1
    14      7     10      1
    15      7     16      1
    16      8      9      1
    17      8     15      1
    18      9     17      1
    19      9     18      1
@<TRIPOS>SUBSTRUCTURE
      1 RES1       1
